# Supplementary material for: APOL1-G0 protects podocytes in a mouse model of HIV-associated nephropathy
Source: PLoS One. 2019 Oct 29;14(10):e0224408. doi: 10.1371/journal.pone.0224408 (PMC6818796; doi:10.1371/journal.pone.0224408)
Supplement: S1 File — (XLSX) [file pone.0224408.s004.xlsx]

## Sheet: renal function & pathology
groups
1	normal
2	Tg26 (HIVAN)
3	Tg-G0
4	Tg-G2
5	Tg-G0 x Tg26
6	Tg-G2 x Tg26
			cause for						PATH
Group	sex	age	early sac	wt	Alb(ug/ml)	uCre(mg/dl)	ACR(ug/mg)	SCre (mg/dl)	# GL	# GS	# SS	# GC	#SC	MM	PH	PHH	IF	II	TA	MC		Path Key
1	F	205		30.5	15.9849	71.1357	22.471	0.165														IF	interstitial fibrosis	0-4+ (0=0; 0.5 = 1-5%; 1+ = 6-25%; 2+ = 26-50%; 3+ = 51-75%; 4+ = >75%
1	M	205		36.4	34.0081	72.0297	47.2141	0.108														TA	tubular atrophy	0-4+ (0=0; 0.5 = 1-5%; 1+ = 6-25%; 2+ = 26-50%; 3+ = 51-75%; 4+ = >75%
1	M	205		38.4	30.658	61.7487	49.6497	0.111														II	interstitial inflammation	0-4+ (0=0; 0.5 = 1-5%; 1+ = 6-25%; 2+ = 26-50%; 3+ = 51-75%; 4+ = >75%
1	M	205		34.1	24.907	55.2225	45.103	0.137														MC	microcysts	0-4+ (0=0; 0.5 = 1-5%; 1+ = 6-25%; 2+ = 26-50%; 3+ = 51-75%; 4+ = >75%
1	F	205		26	18.7534	80.1427	23.4	0.129
1	F	200		30.9	47.3575	86.1996	54.9394	0.144														GL	total glomeruli	# gloms
1	M	201		31.3	35.27	91.0295	42.1094	0.135														GS	global sclerosis	# gloms
1	F	187		24.6	16.4555	66.0846	24.9006	0.107														SS	segmental sclerosis	# gloms
1	M	187		29.7	23.6523	57.8821	40.8629	0.08														GC	global collapse	# gloms
1	M	187		31	28.2812	60.0054	47.1311	0.071														SC	segmental collapse	# gloms
1	M	201		32.6	19.2475	63.5143	30.3042	0.152														MM	mesangial matrix	# gloms
1	M	201		32.5	14.1673	49.6573	28.53	0.124														PH	podocyte hypertrophy	# gloms
1	M	201		38.1	25.7163	60.7148	42.3559	0.105														PHH	podocyte hyperplasia	# gloms
1	M	201		39	19.0337	42.0007	45.3177	0.095
1	M	200		30.3	15.84	46.6623	33.9461	0.082
1	F	200		35.3	10.0038	49.3872	20.2558	0.078
1	M	200		33.1	18.3975	50.8736	36.1631	0.092
1	M	200		41.1	24.8081	51.6392	48.0413	0.089
2	M	205		32.5	69.1218	44.8744	154.034	0.171	370	16	20	0	0	5	2	1	0	0	0	1
2	M	200		35	48.363	64.9894	74.4167	0.162	254	1	4	0	0	0	1	0	0	0	0	0.5
2	F	193		29.5	119.871	27.4191	437.18	0.121	269	14	26	0	1	0	1	0	0	0.5	0	0.5
2	F	200		30.5	156.021	34.0286	441.75	0.142	98	6	26	0	0	0	0	0	0	1	0	0.5
2	M	200		39.2	85.79	40.4693	186.5	0.073	148	4	4	0	0	0	0	0	0	0	0	0.5
2	M	188		35.4	63.0231	79.3381	79.4361	0.097	292	14	44	0	0	0	0	0	0	0	0.5	0
2	F	200		28.2	87.4989	34.4817	253.755	0.124	178	9	14	0	0	0	0	0	0	0	0	0
2	F	200		23.6					200	0	0	0	0	0	0	0	0	0	0	0
2	M	157	skin lesions	28	113.529	47.7576	237.72	0.071	229	5	13	0	0	0	0	0	0	2	0	0.5
2	M	200		27.5	50.6574	62.8438	80.6084	0.088	241	0	1	0	0	0	0	0	0	0	0	0
2	M	187		29.3	73.9382	77.4384	95.48	0.084	218	0	2	0	0	0	0	0	0	0	0	0
2	F	80	skin lesions	25.6					180	26	26	0	0	8	0	0	0	3	0	3
2	F	172	skin lesions	26.8	124.101	25.1617	493.212	0.117	198	2	30	0	0	0	0	0	0	1	0	1
2	M	201		27.5	35.8121	57.8374	61.9186	0.125	178	0	2	0	0	0	0	0	0	0	0	0
2	M	201		30.3	42.5502	50.1043	84.9233	0.098	142	7	46	0	0	0	0	0	0	0	0	0.5
2	M	201		29.3	45.6215	38.8846	117.325	0.081	178	1	2	0	0	0	0	0	0	0	0	0
2	M	175	found dead						189	4	52	0	0	180	3	1	1	4	1	4
2	M	201		31.6	89.5621	24.6828	362.852	0.105	187	10	2	0	0	0	1	0	0	1	0	0
2	M	163	skin lesions	34.5	68.3405	16.2153	421.457	0.126	138	3	12	0	0	0	0	0	0	1	0	0.5
2	M	108	skin lesions	30.5	399.46	26.4168	1512.14	0.118	141	5	14	0	0	140	5	1	0	3	0	2
2	M	88	edema/ESRD	31.6	194.165	11.8689	1635.91	0.429	202	24	40	0	0	198	104	51	0	3	0	4
3	M	205		32.2	26.6158	73.8624	36.0344	0.19
3	M	205		36.4	40.7451	95.0278	42.877	0.125
3	M	205		31.5	22.7321	56.8987	39.9519	0.137
3	F	205		24.6	13.1871	62.4415	21.1191	0.146
3	M	122	age control	30.6	30.363	61.1899	49.6209	0.102
3	M	122	age control	29.9	23.6051	60.1395	39.2505	0.139
3	M	205		32.6	20.8582	57.9715	35.9801	0.156
3	M	205		34.6	27.5092	67.6491	40.6645	0.108
3	F	205		37.3	21.3366	72.0297	29.6219	0.173
3	M	192			13.2135	50.5513	26.1388	0.078
3	M	205		38.1	17.2591	55.6024	31.0403	0.129
3	M	205		36.7	32.0269	82.5565	38.7939	0.16
3	F	200		34.7	42.5361	63.6261	66.8532	0.11
4	M	187		35.6	22.4534	55.3789	40.545	0.094
4	F	202		27.6	25.5633	58.4185	43.7589	0.093
4	M	202		34.2	38.9905	95.6536	40.7622	0.068
4	M	202		33.8	26.6247	66.0399	40.3161	0.068
4	M	202		29.1	24.2432	73.5495	32.9618	0.081
4	M	202		37.5	22.2151	64.1401	34.6352	0.11
4	F	201		27	22.3563	61.6146	36.2841	0.113
4	M	201		31.3	10.9481	46.1707	23.7123	0.119
4	M	201		31.7	14.5891	39.6222	36.8207	0.077
4	F	200		25.5	31.8884	64.0954	49.7514	0.074
4	F	201		35.1	13.5531	49.8827	27.1699	0.107
4	F	200		22.5	20.5248	68.777	29.8426	0.103
4	M	200		30.7	42.0452	52.8328	79.5816	0.085
4	F	200		28.5	12.2054	52.3824	23.3006	0.119
5	F	135	moribund	14.3	116.288	66.7327	174.259	0.184	234	1	8	0	0	0	0	0	0	0	0	1
5	F	205		21.5	109.477	76.3656	143.359	0.156	264	3	3	0	0	0	1	0	0	0	0	0
5	M	143	skin lesions	30.9	139.092	19.8871	699.408	0.227	177	12	28	0	0	170	8	2		4	0	3
5	M	205		30.8	36.609	63.2238	57.9039	0.195	327	0	0	0	0	0	0	0	0	0	0	0
5	M	138	skin lesions	35.9	68.9377	58.9773	116.889	0.135	235	2	8	0	0	0	0	0	0	4	0	0
5	F	205		27.8	49.1761	55.3119	88.9069	0.161	269	2	1	0	0	0	0	0	0	0	0	0.5
5	F	110	found dead						134	28	22	4	0	37	12	6	2	4	1	4
5	M	143	skin lesions	31.3	95.9981	68.2302	140.697	0.119	172	4	17	1	0	51	2	1	1	2	0	0
5	M	122	edema/ESRD	30.2	168.378	7.39348	2277.38	0.777	208	58	92	8	0	141	61	6	1	1	0	4
5	M	122	control	30.2	70.7307	53.278	132.758	0.149	236	2	2	0	0	0	0	0	0	1	0	0
5	M	205		32.6	98.3309	43.6675	225.181	0.244	223	6	6	0	0	6	1	0	0	4	0	0.5
5	M	138	skin lesions	29.8	42.7636	88.6581	48.2343	0.117	200	0	0	0	0	160	0	0	0	0	0	0
5	M	205		33.7	65.1819	64.833	100.538	0.108	251	0	0	0	0	1	0	0	0	0	0	0
5	F	205		31.4	77.5235	62.0169	125.004	0.137	248	8	12	0	0	25	2	0	0	0	0	0
5	M	205		34.9	84.0388	37.2084	225.86	0.19	240	3	5	0	0	0	1	0	0	0	0	0
5	F	141	found dead						278	8	6	0	0	278	0	0	0	4	0	0
5	F	202		22.5	51.6295	53.8591	95.8602	0.164	251	2	2	0	0	0	0	0	0	0	0	0
5	M	202		34	99.3195	21.7198	457.276	0.161	226	6	58	0	0	5	3	0	0	1	0	4
5	F	193			223.927	70.4875	317.683	0.255	221	4	7	0	0	0	0	0	0	1	0	1
5	M	200		37.3	62.2503	54.2614	114.723	0.132	213	1	1	0	0	0	1	0	0	0.5	0	0
5	M	200		32.9	70.4247	45.1426	156.005	0.155	232	3	3	0	0	0	1	0	0	0	0	1
6	F	201		27.2	115.13	23.3992	450	0.183	151	10	25	0	0	0	0	0	1	2	0	3
6	F	200		27.5	114.022	66.688	170.979	0.163	324	32	28	0	0	0	0	0	0	0.5	0	0.5
6	F	200		26.5					314	8	28	0	0	0	0	0	0	0	0	0.5
6	F	200		27	104.379	106.873	97.666	0.106	112	2	14	0	0	0	0	0	0	2	0	0.5
6	M	185	found dead						217	30	48	0	0	0	0	0	0	2	0	0.5
6	F	200		23.9	36.8786	55.8706	66.0071	0.104	212	0	12	0	0	0	0	0	0	0	0	0
6	F	144	skin lesions	24.2	95.4555	53.4345	178.64	0.11	292	14	32	0	0	0	0	0	0	1	0	0
6	F	187	found dead						140	44	32	0	0	92	0	0	2	3	0	3
6	M	173	skin lesions	29.5	68.548	57.8374	118.518	0.07	231	1	1	0	0	0	0	0	0	0	0	0
6	F	172	skin lesions	28.6	143.713	16.2888	882.28	0.132	307	29	57	0	0	0	0	0	0	4	0	3
6	M	72	edema/ESRD	29.8					108	6	60	0	0	102	26	4	0	4	0	4
6	F	201		24.6					198	1	1	0	0	0	0	0	0	0	0	0
6	F	110	skin lesions	24.3	76.8542	69.1018	111.219	0.072	201	0	4	0	0	0	0	0	0	0.5	0	0
6	M	201		25.9	49.8696	51.3336	97.1482	0.101	200	0	0	0	0	0	0	0	0	0	0	0
6	F	171	skin lesions	25	54.9331	60.2512	91.1734	0.138	200	0	0	0	0	0	0	0	0	0	0	0
6	F	200		26.4	21.4722	40.8961	52.5042	0.093	200	0	0	0	0	0	0	0	0	0	0	0
6	M	201		33.5	47.1684	30.2128	156.121	0.107	161	8	15	0	0	0	0	0	0	0.5	0	0.5
6	M	200		34.2	123.684	37.6318	328.668	0.091	205	2	2	0	0	0	0	0	0	0	0	0.5

## Sheet: podocyte density
groups
1	normal
2	Tg26 (HIVAN)
3	Tg-G0
4	Tg-G2
5	Tg-G0 x Tg26
6	Tg-G2 x Tg26
		Section						Corrected
		thickness	Apparent	Shape	True	Correction	Podocyte	podocyte	Total Tuft	Total Tuft	Podocyte	GV/P
	Sample	T	d	coefficient	D	factor	count	count	area	volume	density
Group	ID	(um)	(um)	k	(um)	CF	No	Nt	(um2)	(um3)	(pods/x106 um3)	(um3)
4	4G053	4	5.2	0.72	6.27239	0.389393	13	5.06211	6746	26984	187.597	5330.58
4	4G053	4	5.2	0.72	6.27239	0.389393	1	0.389393	2273	9092	42.8281	23349.1
4	4G053	4	5.2	0.72	6.27239	0.389393	3	1.16818	6524	26096	44.7647	22339
4	4G053	4	5.2	0.72	6.27239	0.389393	4	1.55757	5323	21292	73.153	13670
4	4G053	4	5.2	0.72	6.27239	0.389393	8	3.11515	6561	26244	118.699	8424.64
4	4G053	4	5.2	0.72	6.27239	0.389393	3	1.16818	2347	9388	124.433	8036.43
4	4G053	4	5.2	0.72	6.27239	0.389393	6	2.33636	4676	18704	124.912	8005.62
4	4G053	4	5.2	0.72	6.27239	0.389393	3	1.16818	1386	5544	210.711	4745.84
4	4G053	4	5.2	0.72	6.27239	0.389393	4	1.55757	6062	24248	64.2351	15567.8
4	4G053	4	5.2	0.72	6.27239	0.389393	5	1.94697	2846	11384	171.027	5847.04
4	4G053	4	5.2	0.72	6.27239	0.389393	8	3.11515	5766	23064	135.065	7403.82
4	4G053	4	5.2	0.72	6.27239	0.389393	5	1.94697	4491	17964	108.382	9226.66
4	4G053	4	5.2	0.72	6.27239	0.389393	4	1.55757	2347	9388	165.911	6027.32
4	4G053	4	5.2	0.72	6.27239	0.389393	3	1.16818	1109	4436	263.341	3797.36
4	4G053	4	5.2	0.72	6.27239	0.389393	2	0.778787	1719	6876	113.262	8829.12
4	4G053	4	5.2	0.72	6.27239	0.389393	8	3.11515	6912	27648	112.672	8875.34
4	4G053	4	5.2	0.72	6.27239	0.389393	11	4.28333	7189	28756	148.954	6713.47
4	4G053	4	5.2	0.72	6.27239	0.389393	7	2.72575	6228	24912	109.415	9139.49
4	4G053	4	5.2	0.72	6.27239	0.389393	6	2.33636	3290	13160	177.535	5632.69
4	4G053	4	5.2	0.72	6.27239	0.389393	3	1.16818	5267	21068	55.4481	18034.9
4	4G053	4	5.2	0.72	6.27239	0.389393	6	2.33636	4639	18556	125.909	7942.27
4	4G053	4	5.2	0.72	6.27239	0.389393	5	1.94697	1793	7172	271.468	3683.68
4	4G053	4	5.2	0.72	6.27239	0.389393	2	0.778787	3807	15228	51.1418	19553.5
4	4G053	4	5.2	0.72	6.27239	0.389393	1	0.389393	1885	7540	51.6437	19363.5
4	4G053	4	5.2	0.72	6.27239	0.389393	6	2.33636	5544	22176	105.355	9491.69
4	4G053	4	5.2	0.72	6.27239	0.389393	9	3.50454	4805	19220	182.338	5484.31
4	4G053	4	5.2	0.72	6.27239	0.389393	4	1.55757	4639	18556	83.9391	11913.4
4	4G053	4	5.2	0.72	6.27239	0.389393	2	0.778787	3474	13896	56.0439	17843.1
4	4G053	4	5.2	0.72	6.27239	0.389393	6	2.33636	5581	22324	104.657	9555.03
4	4G053	4	5.2	0.72	6.27239	0.389393	3	1.16818	8908	35632	32.7846	30502.1
4	4G053	4	5.2	0.72	6.27239	0.389393	3	1.16818	3955	15820	73.842	13542.4
4	4G053	4	5.2	0.72	6.27239	0.389393	5	1.94697	4435	17740	109.75	9111.61
4	4G053	4	5.2	0.72	6.27239	0.389393	9	3.50454	3733	14932	234.7	4260.76
4	4G053	4	5.2	0.72	6.27239	0.389393	2	0.778787	3271	13084	59.5221	16800.5
4	4G053	4	5.2	0.72	6.27239	0.389393	2	0.778787	1700	6800	114.527	8731.53
4	4G053	4	5.2	0.72	6.27239	0.389393	5	1.94697	5027	20108	96.8255	10327.9
4	4G053	4	5.2	0.72	6.27239	0.389393	4	1.55757	3290	13160	118.357	8449.04
4	4G053	4	5.2	0.72	6.27239	0.389393	6	2.33636	4399	17596	132.778	7531.37
4	4G053	4	5.2	0.72	6.27239	0.389393	4	1.55757	2680	10720	145.296	6882.5
4	4G053	4	5.2	0.72	6.27239	0.389393	5	1.94697	4750	19000	102.472	9758.77
4	4G053	4	5.2	0.72	6.27239	0.389393	10	3.89393	6006	24024	162.085	6169.6
4	4G053	4	5.2	0.72	6.27239	0.389393	3	1.16818	2255	9020	129.51	7721.41
4	4G053	4	5.2	0.72	6.27239	0.389393	5	1.94697	1608	6432	302.7	3303.6
4	4G053	4	5.2	0.72	6.27239	0.389393	8	3.11515	7818	31272	99.6146	10038.7
4	4G053	4	5.2	0.72	6.27239	0.389393	2	0.778787	1220	4880	159.587	6266.16
4	4G053	4	5.2	0.72	6.27239	0.389393	5	1.94697	3936	15744	123.664	8086.43
4	4G053	4	5.2	0.72	6.27239	0.389393	4	1.55757	5341	21364	72.9064	13716.2
4	4G053	4	5.2	0.72	6.27239	0.389393	4	1.55757	6690	26760	58.2053	17180.6
4	4G053	4	5.2	0.72	6.27239	0.389393	12	4.67272	3752	15008	311.349	3211.83
4	4G053	4	5.2	0.72	6.27239	0.389393	5	1.94697	5027	20108	96.8255	10327.9
4	4G053	4	5.2	0.72	6.27239	0.389393	3	1.16818	3807	15228	76.7126	13035.7
4	4G053	4	5.2	0.72	6.27239	0.389393	7	2.72575	2495	9980	273.122	3661.37
4	4G053	4	5.2	0.72	6.27239	0.389393	1	0.389393	1756	7024	55.4375	18038.3
4	4G053	4	5.2	0.72	6.27239	0.389393	5	1.94697	5581	22324	87.2141	11466
4	4G087	4	5.2	0.72	6.27239	0.389393	10	3.89393	5988	23952	162.572	6151.11
4	4G087	4	5.2	0.72	6.27239	0.389393	6	2.33636	4232	16928	138.017	7245.46
4	4G087	4	5.2	0.72	6.27239	0.389393	11	4.28333	4380	17520	244.482	4090.28
4	4G087	4	5.2	0.72	6.27239	0.389393	5	1.94697	5655	22620	86.0728	11618.1
4	4G087	4	5.2	0.72	6.27239	0.389393	5	1.94697	2587	10348	188.149	5314.93
4	4G087	4	5.2	0.72	6.27239	0.389393	3	1.16818	1294	5176	225.692	4430.82
4	4G087	4	5.2	0.72	6.27239	0.389393	2	0.778787	3789	15156	51.3847	19461
4	4G087	4	5.2	0.72	6.27239	0.389393	7	2.72575	4158	16632	163.886	6101.8
4	4G087	4	5.2	0.72	6.27239	0.389393	7	2.72575	7355	29420	92.6497	10793.3
4	4G087	4	5.2	0.72	6.27239	0.389393	5	1.94697	5785	23140	84.1386	11885.2
4	4G087	4	5.2	0.72	6.27239	0.389393	7	2.72575	3179	12716	214.356	4665.13
4	4G087	4	5.2	0.72	6.27239	0.389393	10	3.89393	7171	28684	135.753	7366.33
4	4G087	4	5.2	0.72	6.27239	0.389393	8	3.11515	6117	24468	127.315	7854.53
4	4G087	4	5.2	0.72	6.27239	0.389393	7	2.72575	4066	16264	167.594	5966.79
4	4G087	4	5.2	0.72	6.27239	0.389393	6	2.33636	5914	23656	98.7639	10125.2
4	4G087	4	5.2	0.72	6.27239	0.389393	5	1.94697	4509	18036	107.949	9263.64
4	4G087	4	5.2	0.72	6.27239	0.389393	6	2.33636	2846	11384	205.232	4872.54
4	4G087	4	5.2	0.72	6.27239	0.389393	8	3.11515	8206	32824	94.9045	10536.9
4	4G087	4	5.2	0.72	6.27239	0.389393	6	2.33636	3696	14784	158.033	6327.79
4	4G087	4	5.2	0.72	6.27239	0.389393	8	3.11515	5895	23580	132.11	7569.47
4	4G087	4	5.2	0.72	6.27239	0.389393	9	3.50454	4195	16780	208.852	4788.07
4	4G087	4	5.2	0.72	6.27239	0.389393	8	3.11515	5526	22104	140.931	7095.65
4	4G087	4	5.2	0.72	6.27239	0.389393	5	1.94697	2883	11532	168.832	5923.06
4	4G087	4	5.2	0.72	6.27239	0.389393	13	5.06211	9370	37480	135.062	7404.02
4	4G087	4	5.2	0.72	6.27239	0.389393	6	2.33636	4731	18924	123.46	8099.78
4	4G087	4	5.2	0.72	6.27239	0.389393	12	4.67272	7448	29792	156.845	6375.73
4	4G087	4	5.2	0.72	6.27239	0.389393	8	3.11515	6247	24988	124.666	8021.45
4	4G087	4	5.2	0.72	6.27239	0.389393	9	3.50454	6025	24100	145.417	6876.79
4	4G087	4	5.2	0.72	6.27239	0.389393	8	3.11515	3659	14636	212.841	4698.33
4	4G087	4	5.2	0.72	6.27239	0.389393	9	3.50454	5027	20108	174.286	5737.7
4	4G087	4	5.2	0.72	6.27239	0.389393	6	2.33636	6820	27280	85.6437	11676.3
4	4G087	4	5.2	0.72	6.27239	0.389393	10	3.89393	5692	22768	171.027	5847.04
4	4G087	4	5.2	0.72	6.27239	0.389393	10	3.89393	6080	24320	160.112	6245.61
4	4G087	4	5.2	0.72	6.27239	0.389393	9	3.50454	6284	25136	139.423	7172.41
4	4G087	4	5.2	0.72	6.27239	0.389393	10	3.89393	6025	24100	161.574	6189.11
4	4G087	4	5.2	0.72	6.27239	0.389393	10	3.89393	6912	27648	140.84	7100.28
4	4G087	4	5.2	0.72	6.27239	0.389393	5	1.94697	3234	12936	150.508	6644.18
4	4G087	4	5.2	0.72	6.27239	0.389393	3	1.16818	6690	26760	43.654	22907.4
4	4G087	4	5.2	0.72	6.27239	0.389393	8	3.11515	5101	20404	152.673	6549.93
4	4G087	4	5.2	0.72	6.27239	0.389393	6	2.33636	5064	20256	115.342	8669.9
4	4G087	4	5.2	0.72	6.27239	0.389393	2	0.778787	4010	16040	48.5528	20596.1
4	4G087	4	5.2	0.72	6.27239	0.389393	6	2.33636	6820	27280	85.6437	11676.3
4	4G087	4	5.2	0.72	6.27239	0.389393	4	1.55757	7023	28092	55.4454	18035.7
4	4G087	4	5.2	0.72	6.27239	0.389393	5	1.94697	1700	6800	286.319	3492.61
4	4G087	4	5.2	0.72	6.27239	0.389393	8	3.11515	5212	20848	149.422	6692.46
4	4G087	4	5.2	0.72	6.27239	0.389393	4	1.55757	5748	22992	67.7441	14761.4
4	4G087	4	5.2	0.72	6.27239	0.389393	5	1.94697	6431	25724	75.6868	13212.3
4	4G087	4	5.2	0.72	6.27239	0.389393	2	0.778787	5470	21880	35.5935	28095
4	4G087	4	5.2	0.72	6.27239	0.389393	5	1.94697	5138	20552	94.7337	10555.9
4	4G087	4	5.2	0.72	6.27239	0.389393	9	3.50454	5859	23436	149.537	6687.33
4	4G087	4	5.2	0.72	6.27239	0.389393	6	2.33636	6542	26168	89.2831	11200.3
4	4G087	4	5.2	0.72	6.27239	0.389393	6	2.33636	6764	27056	86.3527	11580.4
4	4G245	4	5.2	0.72	6.27239	0.389393	3	1.16818	3789	15156	77.0771	12974
4	4G245	4	5.2	0.72	6.27239	0.389393	4	1.55757	4861	19444	80.1056	12483.5
4	4G245	4	5.2	0.72	6.27239	0.389393	5	1.94697	4214	16856	115.506	8657.57
4	4G245	4	5.2	0.72	6.27239	0.389393	2	0.778787	3474	13896	56.0439	17843.1
4	4G245	4	5.2	0.72	6.27239	0.389393	5	1.94697	1127	4508	431.891	2315.4
4	4G245	4	5.2	0.72	6.27239	0.389393	1	0.389393	924	3696	105.355	9491.69
4	4G245	4	5.2	0.72	6.27239	0.389393	1	0.389393	998	3992	97.5434	10251.8
4	4G245	4	5.2	0.72	6.27239	0.389393	2	0.778787	8298	33192	23.4631	42620.1
4	4G245	4	5.2	0.72	6.27239	0.389393	10	3.89393	6746	26984	144.305	6929.75
4	4G245	4	5.2	0.72	6.27239	0.389393	2	0.778787	2476	9904	78.6335	12717.2
4	4G245	4	5.2	0.72	6.27239	0.389393	6	2.33636	4602	18408	126.921	7878.92
4	4G245	4	5.2	0.72	6.27239	0.389393	8	3.11515	6006	24024	129.668	7712
4	4G245	4	5.2	0.72	6.27239	0.389393	10	3.89393	8779	35116	110.888	9018.13
4	4G245	4	5.2	0.72	6.27239	0.389393	8	3.11515	7429	29716	104.831	9539.2
4	4G245	4	5.2	0.72	6.27239	0.389393	6	2.33636	4509	18036	129.539	7719.7
4	4G245	4	5.2	0.72	6.27239	0.389393	8	3.11515	6653	26612	117.058	8542.78
4	4G245	4	5.2	0.72	6.27239	0.389393	3	1.16818	5544	22176	52.6777	18983.4
4	4G245	4	5.2	0.72	6.27239	0.389393	5	1.94697	8834	35336	55.0987	18149.3
4	4G245	4	5.2	0.72	6.27239	0.389393	8	3.11515	6284	25136	123.932	8068.96
4	4G245	4	5.2	0.72	6.27239	0.389393	8	3.11515	7781	31124	100.088	9991.18
4	4G245	4	5.2	0.72	6.27239	0.389393	7	2.72575	9703	38812	70.2297	14239
4	4G245	4	5.2	0.72	6.27239	0.389393	11	4.28333	6191	24764	172.966	5781.49
4	4G245	4	5.2	0.72	6.27239	0.389393	7	2.72575	4953	19812	137.581	7268.45
4	4G245	4	5.2	0.72	6.27239	0.389393	3	1.16818	5267	21068	55.4481	18034.9
4	4G245	4	5.2	0.72	6.27239	0.389393	2	0.778787	2310	9240	84.2843	11864.6
4	4G245	4	5.2	0.72	6.27239	0.389393	6	2.33636	5840	23360	100.015	9998.46
4	4G245	4	5.2	0.72	6.27239	0.389393	7	2.72575	6635	26540	102.704	9736.76
4	4G245	4	5.2	0.72	6.27239	0.389393	5	1.94697	7300	29200	66.6769	14997.7
4	4G245	4	5.2	0.72	6.27239	0.389393	8	3.11515	11144	44576	69.8839	14309.4
4	4G245	4	5.2	0.72	6.27239	0.389393	11	4.28333	12715	50860	84.218	11873.9
4	4G245	4	5.2	0.72	6.27239	0.389393	9	3.50454	3622	14488	241.893	4134.07
4	4G245	4	5.2	0.72	6.27239	0.389393	2	0.778787	2643	10572	73.665	13575
4	4G245	4	5.2	0.72	6.27239	0.389393	8	3.11515	7060	28240	110.31	9065.38
4	4G245	4	5.2	0.72	6.27239	0.389393	5	1.94697	3585	14340	135.772	7365.3
4	4G245	4	5.2	0.72	6.27239	0.389393	6	2.33636	7078	28312	82.5219	12118
4	4G245	4	5.2	0.72	6.27239	0.389393	4	1.55757	2994	11976	130.058	7688.88
4	4G245	4	5.2	0.72	6.27239	0.389393	4	1.55757	3696	14784	105.355	9491.69
4	4G245	4	5.2	0.72	6.27239	0.389393	2	0.778787	5175	20700	37.6225	26579.8
4	4G245	4	5.2	0.72	6.27239	0.389393	4	1.55757	2532	10128	153.789	6502.42
4	4G245	4	5.2	0.72	6.27239	0.389393	5	1.94697	4084	16336	119.183	8390.49
4	4G245	4	5.2	0.72	6.27239	0.389393	1	0.389393	1922	7688	50.6495	19743.5
4	4G245	4	5.2	0.72	6.27239	0.389393	9	3.50454	8280	33120	105.813	9450.6
4	4G245	4	5.2	0.72	6.27239	0.389393	6	2.33636	4288	17152	136.215	7341.33
4	4G245	4	5.2	0.72	6.27239	0.389393	6	2.33636	6450	25800	90.5566	11042.8
4	4G245	4	5.2	0.72	6.27239	0.389393	9	3.50454	9887	39548	88.6148	11284.8
4	4G245	4	5.2	0.72	6.27239	0.389393	5	1.94697	4214	16856	115.506	8657.57
4	4G245	4	5.2	0.72	6.27239	0.389393	6	2.33636	7374	29496	79.2094	12624.8
4	4G245	4	5.2	0.72	6.27239	0.389393	10	3.89393	4399	17596	221.297	4518.82
4	4G245	4	5.2	0.72	6.27239	0.389393	4	1.55757	2920	11680	133.354	7498.84
4	4G245	4	5.2	0.72	6.27239	0.389393	8	3.11515	4417	17668	176.316	5671.64
4	4G245	4	5.2	0.72	6.27239	0.389393	4	1.55757	5304	21216	73.415	13621.2
4	4G245	4	5.2	0.72	6.27239	0.389393	2	0.778787	998	3992	195.087	5125.92
4	4G245	4	5.2	0.72	6.27239	0.389393	5	1.94697	6154	24616	79.0935	12643.3
4	4G247	4	5.2	0.72	6.27239	0.389393	5	1.94697	4435	17740	109.75	9111.61
4	4G247	4	5.2	0.72	6.27239	0.389393	3	1.16818	4787	19148	61.0079	16391.3
4	4G247	4	5.2	0.72	6.27239	0.389393	0	0	1016	4064	0	#DIV/0!
4	4G247	4	5.2	0.72	6.27239	0.389393	2	0.778787	1589	6356	122.528	8161.41
4	4G247	4	5.2	0.72	6.27239	0.389393	9	3.50454	5082	20328	172.4	5800.48
4	4G247	4	5.2	0.72	6.27239	0.389393	12	4.67272	5840	23360	200.031	4999.23
4	4G247	4	5.2	0.72	6.27239	0.389393	4	1.55757	2846	11384	136.821	7308.81
4	4G247	4	5.2	0.72	6.27239	0.389393	2	0.778787	1552	6208	125.449	7971.37
4	4G247	4	5.2	0.72	6.27239	0.389393	7	2.72575	5138	20552	132.627	7539.93
4	4G247	4	5.2	0.72	6.27239	0.389393	10	3.89393	4269	17076	228.035	4385.28
4	4G247	4	5.2	0.72	6.27239	0.389393	7	2.72575	3622	14488	188.139	5315.23
4	4G247	4	5.2	0.72	6.27239	0.389393	6	2.33636	5045	20180	115.776	8637.37
4	4G247	4	5.2	0.72	6.27239	0.389393	3	1.16818	3641	14564	80.2101	12467.3
4	4G247	4	5.2	0.72	6.27239	0.389393	3	1.16818	1349	5396	216.49	4619.15
4	4G247	4	5.2	0.72	6.27239	0.389393	3	1.16818	1257	5028	232.335	4304.13
4	4G247	4	5.2	0.72	6.27239	0.389393	5	1.94697	5027	20108	96.8255	10327.9
4	4G247	4	5.2	0.72	6.27239	0.389393	4	1.55757	3696	14784	105.355	9491.69
4	4G247	4	5.2	0.72	6.27239	0.389393	3	1.16818	1405	5620	207.861	4810.9
4	4G247	4	5.2	0.72	6.27239	0.389393	4	1.55757	5674	22696	68.6277	14571.4
4	4G247	4	5.2	0.72	6.27239	0.389393	13	5.06211	7947	31788	159.246	6279.59
4	4G247	4	5.2	0.72	6.27239	0.389393	4	1.55757	5914	23656	65.8426	15187.7
4	4G247	4	5.2	0.72	6.27239	0.389393	3	1.16818	3012	12048	96.9605	10313.5
4	4G247	4	5.2	0.72	6.27239	0.389393	8	3.11515	4140	16560	188.113	5315.96
4	4G247	4	5.2	0.72	6.27239	0.389393	6	2.33636	3641	14564	160.42	6233.63
4	4G247	4	5.2	0.72	6.27239	0.389393	2	0.778787	1331	5324	146.278	6836.28
4	4G247	4	5.2	0.72	6.27239	0.389393	8	3.11515	7319	29276	106.406	9397.95
4	4G247	4	5.2	0.72	6.27239	0.389393	4	1.55757	4491	17964	86.7053	11533.3
4	4G247	4	5.2	0.72	6.27239	0.389393	5	1.94697	7559	30236	64.3923	15529.8
4	4G247	4	5.2	0.72	6.27239	0.389393	7	2.72575	6413	25652	106.259	9410.98
4	4G247	4	5.2	0.72	6.27239	0.389393	4	1.55757	5360	21440	72.648	13765
4	4G247	4	5.2	0.72	6.27239	0.389393	6	2.33636	2883	11532	202.598	4935.88
4	4G247	4	5.2	0.72	6.27239	0.389393	4	1.55757	2144	8576	181.62	5506
4	4G247	4	5.2	0.72	6.27239	0.389393	7	2.72575	4879	19516	139.668	7159.86
4	4G247	4	5.2	0.72	6.27239	0.389393	12	4.67272	5618	22472	207.935	4809.19
4	4G247	4	5.2	0.72	6.27239	0.389393	8	3.11515	4066	16264	191.536	5220.94
4	4G247	4	5.2	0.72	6.27239	0.389393	4	1.55757	4897	19588	79.5167	12576
4	4G247	4	5.2	0.72	6.27239	0.389393	2	0.778787	1848	7392	105.355	9491.69
4	4G247	4	5.2	0.72	6.27239	0.389393	3	1.16818	2883	11532	101.299	9871.77
4	4G247	4	5.2	0.72	6.27239	0.389393	5	1.94697	5027	20108	96.8255	10327.9
4	4G247	4	5.2	0.72	6.27239	0.389393	4	1.55757	4971	19884	78.333	12766
4	4G247	4	5.2	0.72	6.27239	0.389393	0	0	3789	15156	0	#DIV/0!
4	4G247	4	5.2	0.72	6.27239	0.389393	3	1.16818	5230	20920	55.8403	17908.2
4	4G247	4	5.2	0.72	6.27239	0.389393	5	1.94697	4694	18776	103.694	9643.72
4	4G247	4	5.2	0.72	6.27239	0.389393	7	2.72575	4824	19296	141.26	7079.14
4	4G247	4	5.2	0.72	6.27239	0.389393	11	4.28333	6746	26984	158.736	6299.78
4	4G247	4	5.2	0.72	6.27239	0.389393	6	2.33636	3548	14192	164.625	6074.41
4	4G247	4	5.2	0.72	6.27239	0.389393	10	3.89393	10423	41692	93.3976	10706.9
4	4G247	4	5.2	0.72	6.27239	0.389393	7	2.72575	8409	33636	81.0368	12340.1
4	4G247	4	5.2	0.72	6.27239	0.389393	5	1.94697	3807	15228	127.854	7821.4
4	4G247	4	5.2	0.72	6.27239	0.389393	9	3.50454	7189	28756	121.872	8205.36
4	4G247	4	5.2	0.72	6.27239	0.389393	6	2.33636	4879	19516	119.715	8353.16
4	4G248	4	5.2	0.72	6.27239	0.389393	10	3.89393	8298	33192	117.315	8524.03
4	4G248	4	5.2	0.72	6.27239	0.389393	3	1.16818	1423	5692	205.232	4872.54
4	4G248	4	5.2	0.72	6.27239	0.389393	3	1.16818	4546	18184	64.2422	15566.1
4	4G248	4	5.2	0.72	6.27239	0.389393	3	1.16818	3548	14192	82.3126	12148.8
4	4G248	4	5.2	0.72	6.27239	0.389393	3	1.16818	9869	39476	29.5922	33792.7
4	4G248	4	5.2	0.72	6.27239	0.389393	6	2.33636	13805	55220	42.31	23635.1
4	4G248	4	5.2	0.72	6.27239	0.389393	2	0.778787	3622	14488	53.7539	18603.3
4	4G248	4	5.2	0.72	6.27239	0.389393	7	2.72575	3160	12640	215.645	4637.25
4	4G248	4	5.2	0.72	6.27239	0.389393	1	0.389393	2014	8056	48.3358	20688.6
4	4G248	4	5.2	0.72	6.27239	0.389393	5	1.94697	5581	22324	87.2141	11466
4	4G248	4	5.2	0.72	6.27239	0.389393	3	1.16818	4232	16928	69.0087	14490.9
4	4G248	4	5.2	0.72	6.27239	0.389393	5	1.94697	11015	44060	44.189	22630.1
4	4G248	4	5.2	0.72	6.27239	0.389393	8	3.11515	8797	35188	88.5287	11295.8
4	4G248	4	5.2	0.72	6.27239	0.389393	1	0.389393	2329	9316	41.7983	23924.4
4	4G248	4	5.2	0.72	6.27239	0.389393	6	2.33636	7633	30532	76.5217	13068.2
4	4G248	4	5.2	0.72	6.27239	0.389393	2	0.778787	5286	21144	36.8325	27149.9
4	4G248	4	5.2	0.72	6.27239	0.389393	8	3.11515	7670	30680	101.537	9848.65
4	4G248	4	5.2	0.72	6.27239	0.389393	2	0.778787	3493	13972	55.7391	17940.7
4	4G248	4	5.2	0.72	6.27239	0.389393	1	0.389393	1645	6580	59.1783	16898.1
4	4G248	4	5.2	0.72	6.27239	0.389393	3	1.16818	3622	14488	80.6309	12402.2
4	4G248	4	5.2	0.72	6.27239	0.389393	5	1.94697	7947	31788	61.2485	16326.9
4	4G248	4	5.2	0.72	6.27239	0.389393	4	1.55757	2735	10940	142.374	7023.75
4	4G248	4	5.2	0.72	6.27239	0.389393	4	1.55757	4195	16780	92.8232	10773.2
4	4G248	4	5.2	0.72	6.27239	0.389393	5	1.94697	3844	15376	126.624	7897.41
4	4G248	4	5.2	0.72	6.27239	0.389393	5	1.94697	10423	41692	46.6988	21413.8
4	4G248	4	5.2	0.72	6.27239	0.389393	3	1.16818	5378	21512	54.3036	18415
4	4G248	4	5.2	0.72	6.27239	0.389393	5	1.94697	4140	16560	117.57	8505.54
4	4G248	4	5.2	0.72	6.27239	0.389393	11	4.28333	9093	36372	117.764	8491.53
4	4G248	4	5.2	0.72	6.27239	0.389393	4	1.55757	8243	32972	47.2393	21168.8
4	4G248	4	5.2	0.72	6.27239	0.389393	3	1.16818	1497	5988	195.087	5125.92
4	4G248	4	5.2	0.72	6.27239	0.389393	5	1.94697	4195	16780	116.029	8618.53
4	4G248	4	5.2	0.72	6.27239	0.389393	5	1.94697	4195	16780	116.029	8618.53
4	4G248	4	5.2	0.72	6.27239	0.389393	10	3.89393	7078	28312	137.536	7270.8
4	4G248	4	5.2	0.72	6.27239	0.389393	8	3.11515	9185	36740	84.789	11794
4	4G248	4	5.2	0.72	6.27239	0.389393	4	1.55757	7670	30680	50.7684	19697.3
4	4G248	4	5.2	0.72	6.27239	0.389393	4	1.55757	1977	7908	196.962	5077.13
4	4G248	4	5.2	0.72	6.27239	0.389393	3	1.16818	2181	8724	133.904	7468.03
4	4G248	4	5.2	0.72	6.27239	0.389393	2	0.778787	3216	12864	60.54	16518
4	4G248	4	5.2	0.72	6.27239	0.389393	6	2.33636	5489	21956	106.411	9397.52
4	4G248	4	5.2	0.72	6.27239	0.389393	10	3.89393	6949	27796	140.09	7138.28
4	4G248	4	5.2	0.72	6.27239	0.389393	2	0.778787	2421	9684	80.4199	12434.7
4	4G248	4	5.2	0.72	6.27239	0.389393	6	2.33636	9074	36296	64.3696	15535.3
4	4G248	4	5.2	0.72	6.27239	0.389393	2	0.778787	4084	16336	47.673	20976.2
4	4G248	4	5.2	0.72	6.27239	0.389393	4	1.55757	5378	21512	72.4049	13811.2
4	4G248	4	5.2	0.72	6.27239	0.389393	4	1.55757	7245	28980	53.7465	18605.9
4	4G248	4	5.2	0.72	6.27239	0.389393	11	4.28333	8705	34820	123.013	8129.2
4	4G248	4	5.2	0.72	6.27239	0.389393	6	2.33636	4417	17668	132.237	7562.19
4	4G248	4	5.2	0.72	6.27239	0.389393	13	5.06211	6431	25724	196.786	5081.67
4	4G248	4	5.2	0.72	6.27239	0.389393	2	0.778787	1090	4360	178.621	5598.45
4	4G248	4	5.2	0.72	6.27239	0.389393	1	0.389393	5119	20476	19.0171	52584.4
4	4G248	4	5.2	0.72	6.27239	0.389393	3	1.16818	6893	27572	42.3683	23602.5
4	4G248	4	5.2	0.72	6.27239	0.389393	8	3.11515	8132	32528	95.7682	10441.9
4	4G248	4	5.2	0.72	6.27239	0.389393	8	3.11515	8483	33932	91.8056	10892.6
4	4G251	4	5.2	0.72	6.27239	0.389393	7	2.72575	7818	31272	87.1627	11472.8
4	4G251	4	5.2	0.72	6.27239	0.389393	6	2.33636	3863	15452	151.201	6613.71
4	4G251	4	5.2	0.72	6.27239	0.389393	2	0.778787	3123	12492	62.3428	16040.3
4	4G251	4	5.2	0.72	6.27239	0.389393	11	4.28333	10811	43244	99.0502	10095.9
4	4G251	4	5.2	0.72	6.27239	0.389393	6	2.33636	10885	43540	53.6601	18635.8
4	4G251	4	5.2	0.72	6.27239	0.389393	2	0.778787	1312	5248	148.397	6738.69
4	4G251	4	5.2	0.72	6.27239	0.389393	4	1.55757	2754	11016	141.392	7072.54
4	4G251	4	5.2	0.72	6.27239	0.389393	6	2.33636	2421	9684	241.26	4144.91
4	4G251	4	5.2	0.72	6.27239	0.389393	11	4.28333	4861	19444	220.29	4539.46
4	4G251	4	5.2	0.72	6.27239	0.389393	5	1.94697	3290	13160	147.946	6759.23
4	4G251	4	5.2	0.72	6.27239	0.389393	3	1.16818	2033	8132	143.652	6961.26
4	4G251	4	5.2	0.72	6.27239	0.389393	4	1.55757	6302	25208	61.7888	16184.1
4	4G251	4	5.2	0.72	6.27239	0.389393	5	1.94697	2754	11016	176.74	5658.03
4	4G251	4	5.2	0.72	6.27239	0.389393	2	0.778787	2125	8500	91.622	10914.4
4	4G251	4	5.2	0.72	6.27239	0.389393	5	1.94697	1811	7244	268.77	3720.66
4	4G251	4	5.2	0.72	6.27239	0.389393	2	0.778787	2051	8204	94.9277	10534.3
4	4G251	4	5.2	0.72	6.27239	0.389393	6	2.33636	6579	26316	88.781	11263.7
4	4G251	4	5.2	0.72	6.27239	0.389393	10	3.89393	2994	11976	325.145	3075.55
4	4G251	4	5.2	0.72	6.27239	0.389393	7	2.72575	6154	24616	110.731	9030.9
4	4G251	4	5.2	0.72	6.27239	0.389393	6	2.33636	3807	15228	153.425	6517.83
4	4G251	4	5.2	0.72	6.27239	0.389393	5	1.94697	3585	14340	135.772	7365.3
4	4G251	4	5.2	0.72	6.27239	0.389393	2	0.778787	3733	14932	52.1555	19173.4
4	4G251	4	5.2	0.72	6.27239	0.389393	2	0.778787	1072	4288	181.62	5506
4	4G251	4	5.2	0.72	6.27239	0.389393	0	0	2717	10868	0	#DIV/0!
4	4G251	4	5.2	0.72	6.27239	0.389393	6	2.33636	3696	14784	158.033	6327.79
4	4G251	4	5.2	0.72	6.27239	0.389393	2	0.778787	1016	4064	191.631	5218.37
4	4G251	4	5.2	0.72	6.27239	0.389393	5	1.94697	5785	23140	84.1386	11885.2
4	4G251	4	5.2	0.72	6.27239	0.389393	6	2.33636	6210	24840	94.0564	10631.9
4	4G251	4	5.2	0.72	6.27239	0.389393	4	1.55757	3752	15008	103.783	9635.5
4	4G251	4	5.2	0.72	6.27239	0.389393	8	3.11515	5212	20848	149.422	6692.46
4	4G251	4	5.2	0.72	6.27239	0.389393	6	2.33636	6210	24840	94.0564	10631.9
4	4G251	4	5.2	0.72	6.27239	0.389393	10	3.89393	7614	30456	127.854	7821.4
4	4G251	4	5.2	0.72	6.27239	0.389393	4	1.55757	3881	15524	100.333	9966.79
4	4G251	4	5.2	0.72	6.27239	0.389393	9	3.50454	8150	32600	107.501	9302.22
4	4G251	4	5.2	0.72	6.27239	0.389393	0	0	2661	10644	0	#DIV/0!
4	4G251	4	5.2	0.72	6.27239	0.389393	3	1.16818	1904	7616	153.385	6519.54
4	4G251	4	5.2	0.72	6.27239	0.389393	6	2.33636	2125	8500	274.866	3638.14
4	4G251	4	5.2	0.72	6.27239	0.389393	10	3.89393	5286	21144	184.163	5429.99
4	4G251	4	5.2	0.72	6.27239	0.389393	3	1.16818	4251	17004	68.7003	14556
4	4G251	4	5.2	0.72	6.27239	0.389393	5	1.94697	5082	20328	95.7776	10440.9
4	4G251	4	5.2	0.72	6.27239	0.389393	2	0.778787	3105	12420	62.7042	15947.9
4	4G251	4	5.2	0.72	6.27239	0.389393	5	1.94697	5027	20108	96.8255	10327.9
4	4G251	4	5.2	0.72	6.27239	0.389393	5	1.94697	6561	26244	74.1871	13479.4
4	4G251	4	5.2	0.72	6.27239	0.389393	6	2.33636	4546	18184	128.484	7783.05
4	4G251	4	5.2	0.72	6.27239	0.389393	6	2.33636	6967	27868	83.8367	11928
4	4G251	4	5.2	0.72	6.27239	0.389393	7	2.72575	6727	26908	101.299	9871.77
4	4G251	4	5.2	0.72	6.27239	0.389393	9	3.50454	6727	26908	130.242	7678.04
4	4G251	4	5.2	0.72	6.27239	0.389393	3	1.16818	2273	9092	128.484	7783.05
4	4G251	4	5.2	0.72	6.27239	0.389393	1	0.389393	1201	4804	81.0561	12337.1
4	4G251	4	5.2	0.72	6.27239	0.389393	4	1.55757	4288	17152	90.81	11012
4	4G251	4	5.2	0.72	6.27239	0.389393	7	2.72575	3253	13012	209.48	4773.73
4	4G251	4	5.2	0.72	6.27239	0.389393	1	0.389393	1183	4732	82.2894	12152.2
4	4G251	4	5.2	0.72	6.27239	0.389393	5	1.94697	4713	18852	103.276	9682.75
4	4G257	4	5.2	0.72	6.27239	0.389393	10	3.89393	6856	27424	141.99	7042.75
4	4G257	4	5.2	0.72	6.27239	0.389393	11	4.28333	8797	35188	121.727	8215.11
4	4G257	4	5.2	0.72	6.27239	0.389393	9	3.50454	5489	21956	159.617	6265.02
4	4G257	4	5.2	0.72	6.27239	0.389393	3	1.16818	3419	13676	85.4183	11707.1
4	4G257	4	5.2	0.72	6.27239	0.389393	4	1.55757	1663	6652	234.151	4270.75
4	4G257	4	5.2	0.72	6.27239	0.389393	3	1.16818	5323	21292	54.8647	18226.6
4	4G257	4	5.2	0.72	6.27239	0.389393	1	0.389393	2292	9168	42.4731	23544.3
4	4G257	4	5.2	0.72	6.27239	0.389393	7	2.72575	2569	10276	265.254	3769.97
4	4G257	4	5.2	0.72	6.27239	0.389393	6	2.33636	4103	16412	142.357	7024.6
4	4G257	4	5.2	0.72	6.27239	0.389393	2	0.778787	1183	4732	164.579	6076.12
4	4G257	4	5.2	0.72	6.27239	0.389393	6	2.33636	4084	16336	143.019	6992.07
4	4G257	4	5.2	0.72	6.27239	0.389393	5	1.94697	1830	7320	265.979	3759.69
4	4G257	4	5.2	0.72	6.27239	0.389393	2	0.778787	1257	5028	154.89	6456.2
4	4G257	4	5.2	0.72	6.27239	0.389393	4	1.55757	3973	15892	98.0099	10203.1
4	4G257	4	5.2	0.72	6.27239	0.389393	6	2.33636	4639	18556	125.909	7942.27
4	4G257	4	5.2	0.72	6.27239	0.389393	2	0.778787	1515	6060	128.513	7781.34
4	4G257	4	5.2	0.72	6.27239	0.389393	3	1.16818	1719	6876	169.892	5886.08
4	4G257	4	5.2	0.72	6.27239	0.389393	5	1.94697	3955	15820	123.07	8125.46
4	4G257	4	5.2	0.72	6.27239	0.389393	6	2.33636	3752	15008	155.674	6423.67
4	4G257	4	5.2	0.72	6.27239	0.389393	6	2.33636	3936	15744	148.397	6738.69
4	4G257	4	5.2	0.72	6.27239	0.389393	2	0.778787	4195	16780	46.4116	21546.3
4	4G257	4	5.2	0.72	6.27239	0.389393	6	2.33636	2421	9684	241.26	4144.91
4	4G257	4	5.2	0.72	6.27239	0.389393	6	2.33636	4602	18408	126.921	7878.92
4	4G257	4	5.2	0.72	6.27239	0.389393	3	1.16818	3678	14712	79.4032	12593.9
4	4G257	4	5.2	0.72	6.27239	0.389393	6	2.33636	3197	12788	182.699	5473.47
4	4G257	4	5.2	0.72	6.27239	0.389393	12	4.67272	3530	14120	330.929	3021.79
4	4G257	4	5.2	0.72	6.27239	0.389393	8	3.11515	10405	41620	74.8473	13360.5
4	4G257	4	5.2	0.72	6.27239	0.389393	2	0.778787	5729	22916	33.9844	29425.3
4	4G257	4	5.2	0.72	6.27239	0.389393	4	1.55757	2754	11016	141.392	7072.54
4	4G257	4	5.2	0.72	6.27239	0.389393	6	2.33636	4694	18776	124.433	8036.43
4	4G257	4	5.2	0.72	6.27239	0.389393	6	2.33636	3678	14712	158.806	6296.97
4	4G257	4	5.2	0.72	6.27239	0.389393	4	1.55757	5433	21732	71.6719	13952.5
4	4G257	4	5.2	0.72	6.27239	0.389393	4	1.55757	4620	18480	84.2843	11864.6
4	4G257	4	5.2	0.72	6.27239	0.389393	5	1.94697	2495	9980	195.087	5125.92
4	4G257	4	5.2	0.72	6.27239	0.389393	7	2.72575	4731	18924	144.037	6942.67
4	4G257	4	5.2	0.72	6.27239	0.389393	5	1.94697	2680	10720	181.62	5506
4	4G257	4	5.2	0.72	6.27239	0.389393	5	1.94697	3086	12344	157.726	6340.12
4	4G257	4	5.2	0.72	6.27239	0.389393	10	3.89393	7928	31712	122.791	8143.95
4	4G257	4	5.2	0.72	6.27239	0.389393	7	2.72575	4066	16264	167.594	5966.79
4	4G257	4	5.2	0.72	6.27239	0.389393	12	4.67272	7707	30828	151.574	6597.44
4	4G257	4	5.2	0.72	6.27239	0.389393	5	1.94697	2883	11532	168.832	5923.06
4	4G257	4	5.2	0.72	6.27239	0.389393	1	0.389393	924	3696	105.355	9491.69
4	4G257	4	5.2	0.72	6.27239	0.389393	2	0.778787	979	3916	198.873	5028.33
4	4G257	4	5.2	0.72	6.27239	0.389393	10	3.89393	7041	28164	138.259	7232.79
4	4G257	4	5.2	0.72	6.27239	0.389393	0	0	1146	4584	0	#DIV/0!
4	4G257	4	5.2	0.72	6.27239	0.389393	9	3.50454	10294	41176	85.1112	11749.3
4	4G257	4	5.2	0.72	6.27239	0.389393	3	1.16818	4417	17668	66.1184	15124.4
4	4G257	4	5.2	0.72	6.27239	0.389393	6	2.33636	4953	19812	117.927	8479.86
4	4G257	4	5.2	0.72	6.27239	0.389393	8	3.11515	7263	29052	107.227	9326.05
4	4G257	4	5.2	0.72	6.27239	0.389393	5	1.94697	4879	19516	99.7626	10023.8
4	4G261	4	5.2	0.72	6.27239	0.389393	4	1.55757	3752	15008	103.783	9635.5
4	4G261	4	5.2	0.72	6.27239	0.389393	11	4.28333	6468	25872	165.558	6040.17
4	4G261	4	5.2	0.72	6.27239	0.389393	2	0.778787	6764	27056	28.7842	34741.2
4	4G261	4	5.2	0.72	6.27239	0.389393	6	2.33636	2846	11384	205.232	4872.54
4	4G261	4	5.2	0.72	6.27239	0.389393	8	3.11515	7965	31860	97.7761	10227.4
4	4G261	4	5.2	0.72	6.27239	0.389393	2	0.778787	1035	4140	188.113	5315.96
4	4G261	4	5.2	0.72	6.27239	0.389393	2	0.778787	7282	29128	26.7367	37401.8
4	4G261	4	5.2	0.72	6.27239	0.389393	5	1.94697	6062	24248	80.2939	12454.2
4	4G261	4	5.2	0.72	6.27239	0.389393	4	1.55757	3973	15892	98.0099	10203.1
4	4G261	4	5.2	0.72	6.27239	0.389393	4	1.55757	9684	38736	40.21	24869.5
4	4G261	4	5.2	0.72	6.27239	0.389393	9	3.50454	14822	59288	59.1104	16917.5
4	4G261	4	5.2	0.72	6.27239	0.389393	9	3.50454	5988	23952	146.315	6834.56
4	4G261	4	5.2	0.72	6.27239	0.389393	2	0.778787	2088	8352	93.2455	10724.4
4	4G261	4	5.2	0.72	6.27239	0.389393	3	1.16818	4325	17300	67.5249	14809.4
4	4G261	4	5.2	0.72	6.27239	0.389393	5	1.94697	5581	22324	87.2141	11466
4	4G261	4	5.2	0.72	6.27239	0.389393	1	0.389393	1294	5176	75.2306	13292.5
4	4G261	4	5.2	0.72	6.27239	0.389393	2	0.778787	1904	7616	102.257	9779.31
4	4G261	4	5.2	0.72	6.27239	0.389393	8	3.11515	4214	16856	184.809	5410.98
4	4G261	4	5.2	0.72	6.27239	0.389393	7	2.72575	7503	30012	90.8221	11010.5
4	4G261	4	5.2	0.72	6.27239	0.389393	7	2.72575	4934	19736	138.111	7240.57
4	4G261	4	5.2	0.72	6.27239	0.389393	3	1.16818	1515	6060	192.769	5187.56
4	4G261	4	5.2	0.72	6.27239	0.389393	7	2.72575	3382	13528	201.49	4963.03
4	4G261	4	5.2	0.72	6.27239	0.389393	4	1.55757	6191	24764	62.8967	15899.1
4	4G261	4	5.2	0.72	6.27239	0.389393	6	2.33636	6191	24764	94.345	10599.4
4	4G261	4	5.2	0.72	6.27239	0.389393	2	0.778787	1922	7688	101.299	9871.77
4	4G261	4	5.2	0.72	6.27239	0.389393	1	0.389393	906	3624	107.448	9306.78
4	4G261	4	5.2	0.72	6.27239	0.389393	2	0.778787	2698	10792	72.1633	13857.5
4	4G261	4	5.2	0.72	6.27239	0.389393	5	1.94697	3216	12864	151.35	6607.2
4	4G261	4	5.2	0.72	6.27239	0.389393	6	2.33636	3364	13456	173.63	5759.39
4	4G261	4	5.2	0.72	6.27239	0.389393	7	2.72575	6080	24320	112.079	8922.3
4	4G261	4	5.2	0.72	6.27239	0.389393	1	0.389393	1423	5692	68.4106	14617.6
4	4G261	4	5.2	0.72	6.27239	0.389393	8	3.11515	2717	10868	286.635	3488.76
4	4G261	4	5.2	0.72	6.27239	0.389393	7	2.72575	5822	23288	117.045	8543.69
4	4G261	4	5.2	0.72	6.27239	0.389393	3	1.16818	2107	8428	138.607	7214.64
4	4G261	4	5.2	0.72	6.27239	0.389393	6	2.33636	6025	24100	96.9444	10315.2
4	4G261	4	5.2	0.72	6.27239	0.389393	9	3.50454	7411	29644	118.221	8458.74
4	4G261	4	5.2	0.72	6.27239	0.389393	8	3.11515	8076	32304	96.4322	10370
4	4G261	4	5.2	0.72	6.27239	0.389393	4	1.55757	4472	17888	87.0736	11484.5
4	4G261	4	5.2	0.72	6.27239	0.389393	3	1.16818	3678	14712	79.4032	12593.9
4	4G261	4	5.2	0.72	6.27239	0.389393	2	0.778787	2846	11384	68.4106	14617.6
4	4G261	4	5.2	0.72	6.27239	0.389393	5	1.94697	2957	11828	164.607	6075.09
4	4G261	4	5.2	0.72	6.27239	0.389393	4	1.55757	5544	22176	70.2369	14237.5
4	4G261	4	5.2	0.72	6.27239	0.389393	10	3.89393	5360	21440	181.62	5506
4	4G261	4	5.2	0.72	6.27239	0.389393	10	3.89393	5045	20180	192.96	5182.42
4	4G261	4	5.2	0.72	6.27239	0.389393	11	4.28333	8871	35484	120.711	8284.22
4	4G261	4	5.2	0.72	6.27239	0.389393	4	1.55757	6783	27132	57.4072	17419.4
4	4G261	4	5.2	0.72	6.27239	0.389393	8	3.11515	6117	24468	127.315	7854.53
4	4G261	4	5.2	0.72	6.27239	0.389393	7	2.72575	3105	12420	219.465	4556.54
4	4G261	4	5.2	0.72	6.27239	0.389393	2	0.778787	1478	5912	131.73	7591.3
4	4G261	4	5.2	0.72	6.27239	0.389393	6	2.33636	6006	24024	97.2511	10282.7
4	4G261	4	5.2	0.72	6.27239	0.389393	4	1.55757	6136	24544	63.4605	15757.8
4	4G261	4	5.2	0.72	6.27239	0.389393	7	2.72575	3179	12716	214.356	4665.13
4	4G261	4	5.2	0.72	6.27239	0.389393	3	1.16818	3123	12492	93.5142	10693.6
4	4G262	4	5.2	0.72	6.27239	0.389393	12	4.67272	3234	12936	361.218	2768.41
4	4G262	4	5.2	0.72	6.27239	0.389393	9	3.50454	4454	17816	196.707	5083.69
4	4G262	4	5.2	0.72	6.27239	0.389393	12	4.67272	5082	20328	229.866	4350.36
4	4G262	4	5.2	0.72	6.27239	0.389393	6	2.33636	3105	12420	188.113	5315.96
4	4G262	4	5.2	0.72	6.27239	0.389393	10	3.89393	5008	20032	194.386	5144.41
4	4G262	4	5.2	0.72	6.27239	0.389393	3	1.16818	3031	12124	96.3527	10378.5
4	4G262	4	5.2	0.72	6.27239	0.389393	7	2.72575	3807	15228	178.996	5586.71
4	4G262	4	5.2	0.72	6.27239	0.389393	7	2.72575	3659	14636	186.236	5369.52
4	4G262	4	5.2	0.72	6.27239	0.389393	1	0.389393	1109	4436	87.7803	11392.1
4	4G262	4	5.2	0.72	6.27239	0.389393	16	6.23029	4639	18556	335.756	2978.35
4	4G262	4	5.2	0.72	6.27239	0.389393	8	3.11515	7836	31344	99.3857	10061.8
4	4G262	4	5.2	0.72	6.27239	0.389393	6	2.33636	2920	11680	200.031	4999.23
4	4G262	4	5.2	0.72	6.27239	0.389393	10	3.89393	5452	21808	178.555	5600.51
4	4G262	4	5.2	0.72	6.27239	0.389393	8	3.11515	5433	21732	143.344	6976.24
4	4G262	4	5.2	0.72	6.27239	0.389393	6	2.33636	3678	14712	158.806	6296.97
4	4G262	4	5.2	0.72	6.27239	0.389393	12	4.67272	3807	15228	306.851	3258.92
4	4G262	4	5.2	0.72	6.27239	0.389393	16	6.23029	9961	39844	156.367	6395.2
4	4G262	4	5.2	0.72	6.27239	0.389393	6	2.33636	2440	9760	239.381	4177.44
4	4G262	4	5.2	0.72	6.27239	0.389393	6	2.33636	5082	20328	114.933	8700.71
4	4G262	4	5.2	0.72	6.27239	0.389393	5	1.94697	5470	21880	88.9839	11238
4	4G262	4	5.2	0.72	6.27239	0.389393	4	1.55757	4971	19884	78.333	12766
4	4G262	4	5.2	0.72	6.27239	0.389393	7	2.72575	3253	13012	209.48	4773.73
4	4G262	4	5.2	0.72	6.27239	0.389393	9	3.50454	3715	14860	235.837	4240.21
4	4G262	4	5.2	0.72	6.27239	0.389393	7	2.72575	7466	29864	91.2722	10956.2
4	4G262	4	5.2	0.72	6.27239	0.389393	8	3.11515	5988	23952	130.058	7688.88
4	4G262	4	5.2	0.72	6.27239	0.389393	6	2.33636	1645	6580	355.07	2816.35
4	4G262	4	5.2	0.72	6.27239	0.389393	6	2.33636	3401	13604	171.741	5822.73
4	4G262	4	5.2	0.72	6.27239	0.389393	3	1.16818	1201	4804	243.168	4112.38
4	4G262	4	5.2	0.72	6.27239	0.389393	5	1.94697	5415	21660	89.8877	11125
4	4G262	4	5.2	0.72	6.27239	0.389393	6	2.33636	5045	20180	115.776	8637.37
4	4G262	4	5.2	0.72	6.27239	0.389393	11	4.28333	4897	19588	218.671	4573.08
4	4G262	4	5.2	0.72	6.27239	0.389393	3	1.16818	5323	21292	54.8647	18226.6
4	4G262	4	5.2	0.72	6.27239	0.389393	11	4.28333	3474	13896	308.242	3244.21
4	4G262	4	5.2	0.72	6.27239	0.389393	2	0.778787	3253	13012	59.8514	16708
4	4G262	4	5.2	0.72	6.27239	0.389393	9	3.50454	2698	10792	324.735	3079.43
4	4G262	4	5.2	0.72	6.27239	0.389393	5	1.94697	2476	9904	196.584	5086.89
4	4G262	4	5.2	0.72	6.27239	0.389393	6	2.33636	5323	21292	109.729	9113.32
4	4G262	4	5.2	0.72	6.27239	0.389393	5	1.94697	1830	7320	265.979	3759.69
4	4G262	4	5.2	0.72	6.27239	0.389393	7	2.72575	5803	23212	117.429	8515.81
4	4G262	4	5.2	0.72	6.27239	0.389393	10	3.89393	4121	16484	236.225	4233.25
4	4G262	4	5.2	0.72	6.27239	0.389393	8	3.11515	5822	23288	133.766	7475.73
4	4G262	4	5.2	0.72	6.27239	0.389393	9	3.50454	7688	30752	113.961	8774.9
4	4G262	4	5.2	0.72	6.27239	0.389393	12	4.67272	4047	16188	288.653	3464.36
4	4G262	4	5.2	0.72	6.27239	0.389393	12	4.67272	7651	30604	152.683	6549.5
4	4G262	4	5.2	0.72	6.27239	0.389393	5	1.94697	3474	13896	140.11	7137.26
4	4G262	4	5.2	0.72	6.27239	0.389393	9	3.50454	2846	11384	307.848	3248.36
4	4G262	4	5.2	0.72	6.27239	0.389393	8	3.11515	4251	17004	183.201	5458.49
4	4G262	4	5.2	0.72	6.27239	0.389393	7	2.72575	3290	13160	207.124	4828.02
4	4G262	4	5.2	0.72	6.27239	0.389393	12	4.67272	4121	16484	283.47	3527.71
4	4G262	4	5.2	0.72	6.27239	0.389393	5	1.94697	5304	21216	91.7688	10897
4	4G262	4	5.2	0.72	6.27239	0.389393	10	3.89393	4546	18184	214.141	4669.83
4	4G262	4	5.2	0.72	6.27239	0.389393	6	2.33636	3863	15452	151.201	6613.71
4	4G262	4	5.2	0.72	6.27239	0.389393	7	2.72575	4103	16412	166.083	6021.09
4	4G270	4	5.2	0.72	6.27239	0.389393	9	3.50454	10738	42952	81.592	12256.1
4	4G270	4	5.2	0.72	6.27239	0.389393	1	0.389393	979	3916	99.4365	10056.7
4	4G270	4	5.2	0.72	6.27239	0.389393	7	2.72575	11255	45020	60.5454	16516.5
4	4G270	4	5.2	0.72	6.27239	0.389393	4	1.55757	4639	18556	83.9391	11913.4
4	4G270	4	5.2	0.72	6.27239	0.389393	3	1.16818	3474	13896	84.0659	11895.4
4	4G270	4	5.2	0.72	6.27239	0.389393	2	0.778787	2643	10572	73.665	13575
4	4G270	4	5.2	0.72	6.27239	0.389393	4	1.55757	2236	8944	174.147	5742.27
4	4G270	4	5.2	0.72	6.27239	0.389393	6	2.33636	5563	22252	104.996	9524.22
4	4G270	4	5.2	0.72	6.27239	0.389393	6	2.33636	9056	36224	64.4976	15504.5
4	4G270	4	5.2	0.72	6.27239	0.389393	3	1.16818	1663	6652	175.613	5694.33
4	4G270	4	5.2	0.72	6.27239	0.389393	5	1.94697	3863	15452	126.001	7936.45
4	4G270	4	5.2	0.72	6.27239	0.389393	4	1.55757	4787	19148	81.3439	12293.5
4	4G270	4	5.2	0.72	6.27239	0.389393	8	3.11515	5082	20328	153.244	6525.54
4	4G270	4	5.2	0.72	6.27239	0.389393	8	3.11515	4546	18184	171.313	5837.29
4	4G270	4	5.2	0.72	6.27239	0.389393	3	1.16818	1349	5396	216.49	4619.15
4	4G270	4	5.2	0.72	6.27239	0.389393	1	0.389393	1793	7172	54.2935	18418.4
4	4G270	4	5.2	0.72	6.27239	0.389393	11	4.28333	6579	26316	162.765	6143.82
4	4G270	4	5.2	0.72	6.27239	0.389393	9	3.50454	4990	19960	175.578	5695.47
4	4G270	4	5.2	0.72	6.27239	0.389393	8	3.11515	4565	18260	170.599	5861.68
4	4G270	4	5.2	0.72	6.27239	0.389393	9	3.50454	4768	19072	183.753	5442.08
4	4G270	4	5.2	0.72	6.27239	0.389393	4	1.55757	2403	9612	162.045	6171.14
4	4G270	4	5.2	0.72	6.27239	0.389393	4	1.55757	3807	15228	102.284	9776.75
4	4G270	4	5.2	0.72	6.27239	0.389393	13	5.06211	8335	33340	151.833	6586.18
4	4G270	4	5.2	0.72	6.27239	0.389393	7	2.72575	6709	26836	101.571	9845.35
4	4G270	4	5.2	0.72	6.27239	0.389393	3	1.16818	2957	11828	98.7639	10125.2
4	4G270	4	5.2	0.72	6.27239	0.389393	7	2.72575	4491	17964	151.734	6590.47
4	4G270	4	5.2	0.72	6.27239	0.389393	4	1.55757	5138	20552	75.7869	13194.9
4	4G270	4	5.2	0.72	6.27239	0.389393	9	3.50454	6394	25576	137.025	7297.96
4	4G270	4	5.2	0.72	6.27239	0.389393	8	3.11515	5304	21216	146.83	6810.59
4	4G270	4	5.2	0.72	6.27239	0.389393	3	1.16818	1460	5840	200.031	4999.23
4	4G270	4	5.2	0.72	6.27239	0.389393	6	2.33636	5433	21732	107.508	9301.65
4	4G270	4	5.2	0.72	6.27239	0.389393	2	0.778787	2440	9760	79.7937	12532.3
4	4G270	4	5.2	0.72	6.27239	0.389393	3	1.16818	5637	22548	51.8086	19301.8
4	4G270	4	5.2	0.72	6.27239	0.389393	6	2.33636	7984	31936	73.1576	13669.1
4	4G270	4	5.2	0.72	6.27239	0.389393	3	1.16818	6875	27500	42.4793	23540.9
4	4G270	4	5.2	0.72	6.27239	0.389393	1	0.389393	1534	6136	63.4605	15757.8
4	4G270	4	5.2	0.72	6.27239	0.389393	4	1.55757	1183	4732	329.158	3038.06
4	4G270	4	5.2	0.72	6.27239	0.389393	9	3.50454	5230	20920	167.521	5969.4
4	4G270	4	5.2	0.72	6.27239	0.389393	5	1.94697	3826	15304	127.219	7860.43
4	4G270	4	5.2	0.72	6.27239	0.389393	5	1.94697	4676	18704	104.094	9606.74
4	4G270	4	5.2	0.72	6.27239	0.389393	4	1.55757	1515	6060	257.025	3890.67
4	4G270	4	5.2	0.72	6.27239	0.389393	5	1.94697	5729	22916	84.961	11770.1
4	4G270	4	5.2	0.72	6.27239	0.389393	3	1.16818	4787	19148	61.0079	16391.3
4	4G270	4	5.2	0.72	6.27239	0.389393	6	2.33636	4676	18704	124.912	8005.62
4	4G270	4	5.2	0.72	6.27239	0.389393	3	1.16818	5433	21732	53.7539	18603.3
4	4G270	4	5.2	0.72	6.27239	0.389393	7	2.72575	4417	17668	154.276	6481.88
4	4G270	4	5.2	0.72	6.27239	0.389393	4	1.55757	3770	15080	103.287	9681.73
4	4G270	4	5.2	0.72	6.27239	0.389393	5	1.94697	2643	10572	184.163	5429.99
4	4G270	4	5.2	0.72	6.27239	0.389393	4	1.55757	3105	12420	125.408	7973.94
4	4G270	4	5.2	0.72	6.27239	0.389393	5	1.94697	5563	22252	87.4963	11429.1
4	4G270	4	5.2	0.72	6.27239	0.389393	5	1.94697	7781	31124	62.5552	15985.9
4	4G270	4	5.2	0.72	6.27239	0.389393	4	1.55757	1183	4732	329.158	3038.06
4	4G270	4	5.2	0.72	6.27239	0.389393	10	3.89393	7134	28536	136.457	7328.32
4	4G283	4	5.2	0.72	6.27239	0.389393	7	2.72575	7540	30160	90.3764	11064.8
4	4G283	4	5.2	0.72	6.27239	0.389393	4	1.55757	6302	25208	61.7888	16184.1
4	4G283	4	5.2	0.72	6.27239	0.389393	1	0.389393	906	3624	107.448	9306.78
4	4G283	4	5.2	0.72	6.27239	0.389393	8	3.11515	4435	17740	175.6	5694.76
4	4G283	4	5.2	0.72	6.27239	0.389393	1	0.389393	1460	5840	66.6769	14997.7
4	4G283	4	5.2	0.72	6.27239	0.389393	2	0.778787	7226	28904	26.9439	37114.1
4	4G283	4	5.2	0.72	6.27239	0.389393	5	1.94697	3123	12492	155.857	6416.13
4	4G283	4	5.2	0.72	6.27239	0.389393	1	0.389393	1515	6060	64.2563	15562.7
4	4G283	4	5.2	0.72	6.27239	0.389393	4	1.55757	6265	25060	62.1538	16089.1
4	4G283	4	5.2	0.72	6.27239	0.389393	9	3.50454	5969	23876	146.781	6812.88
4	4G283	4	5.2	0.72	6.27239	0.389393	3	1.16818	1589	6356	183.792	5440.94
4	4G283	4	5.2	0.72	6.27239	0.389393	1	0.389393	3160	12640	30.8064	32460.8
4	4G283	4	5.2	0.72	6.27239	0.389393	2	0.778787	6154	24616	31.6374	31608.1
4	4G283	4	5.2	0.72	6.27239	0.389393	1	0.389393	2920	11680	33.3385	29995.4
4	4G283	4	5.2	0.72	6.27239	0.389393	5	1.94697	5489	21956	88.6758	11277
4	4G283	4	5.2	0.72	6.27239	0.389393	2	0.778787	1497	5988	130.058	7688.88
4	4G283	4	5.2	0.72	6.27239	0.389393	9	3.50454	8409	33636	104.19	9597.84
4	4G283	4	5.2	0.72	6.27239	0.389393	9	3.50454	7854	31416	111.553	8964.37
4	4G283	4	5.2	0.72	6.27239	0.389393	4	1.55757	11662	46648	33.3899	29949.2
4	4G283	4	5.2	0.72	6.27239	0.389393	3	1.16818	1996	7984	146.315	6834.56
4	4G283	4	5.2	0.72	6.27239	0.389393	3	1.16818	3123	12492	93.5142	10693.6
4	4G283	4	5.2	0.72	6.27239	0.389393	2	0.778787	3327	13308	58.5202	17088.1
4	4G283	4	5.2	0.72	6.27239	0.389393	4	1.55757	4047	16188	96.2178	10393.1
4	4G283	4	5.2	0.72	6.27239	0.389393	7	2.72575	6561	26244	103.862	9628.16
4	4G283	4	5.2	0.72	6.27239	0.389393	1	0.389393	1127	4508	86.3783	11577
4	4G283	4	5.2	0.72	6.27239	0.389393	3	1.16818	2255	9020	129.51	7721.41
4	4G283	4	5.2	0.72	6.27239	0.389393	5	1.94697	7540	30160	64.5546	15490.8
4	4G283	4	5.2	0.72	6.27239	0.389393	5	1.94697	5101	20404	95.4208	10479.9
4	4G283	4	5.2	0.72	6.27239	0.389393	6	2.33636	7670	30680	76.1525	13131.5
4	4G283	4	5.2	0.72	6.27239	0.389393	4	1.55757	4010	16040	97.1056	10298.1
4	4G283	4	5.2	0.72	6.27239	0.389393	3	1.16818	3807	15228	76.7126	13035.7
4	4G283	4	5.2	0.72	6.27239	0.389393	6	2.33636	3844	15376	151.948	6581.18
4	4G283	4	5.2	0.72	6.27239	0.389393	2	0.778787	1922	7688	101.299	9871.77
4	4G283	4	5.2	0.72	6.27239	0.389393	3	1.16818	1571	6284	185.898	5379.31
4	4G283	4	5.2	0.72	6.27239	0.389393	9	3.50454	4824	19296	181.62	5506
4	4G283	4	5.2	0.72	6.27239	0.389393	5	1.94697	2347	9388	207.389	4821.86
4	4G283	4	5.2	0.72	6.27239	0.389393	3	1.16818	2698	10792	108.245	9238.3
4	4G283	4	5.2	0.72	6.27239	0.389393	5	1.94697	2255	9020	215.85	4632.85
4	4G283	4	5.2	0.72	6.27239	0.389393	2	0.778787	2513	10052	77.4758	12907.3
4	4G283	4	5.2	0.72	6.27239	0.389393	5	1.94697	3641	14564	133.684	7480.35
4	4G283	4	5.2	0.72	6.27239	0.389393	6	2.33636	5655	22620	103.287	9681.73
4	4G283	4	5.2	0.72	6.27239	0.389393	9	3.50454	5581	22324	156.985	6370.02
4	4G283	4	5.2	0.72	6.27239	0.389393	2	0.778787	2144	8576	90.81	11012
4	4G283	4	5.2	0.72	6.27239	0.389393	4	1.55757	5230	20920	74.4538	13431.1
4	4G283	4	5.2	0.72	6.27239	0.389393	4	1.55757	5360	21440	72.648	13765
4	4G283	4	5.2	0.72	6.27239	0.389393	1	0.389393	1645	6580	59.1783	16898.1
4	4G283	4	5.2	0.72	6.27239	0.389393	2	0.778787	979	3916	198.873	5028.33
4	4G283	4	5.2	0.72	6.27239	0.389393	2	0.778787	1941	7764	100.307	9969.35
4	4G283	4	5.2	0.72	6.27239	0.389393	7	2.72575	5969	23876	114.163	8759.41
4	4G283	4	5.2	0.72	6.27239	0.389393	6	2.33636	6321	25284	92.4047	10822
4	4G283	4	5.2	0.72	6.27239	0.389393	3	1.16818	2975	11900	98.1664	10186.8
4	4G283	4	5.2	0.72	6.27239	0.389393	5	1.94697	2550	10200	190.879	5238.92
4	4G283	4	5.2	0.72	6.27239	0.389393	1	0.389393	2883	11532	33.7663	29615.3
4	4G283	4	5.2	0.72	6.27239	0.389393	2	0.778787	1885	7540	103.287	9681.73
4	4G283	4	5.2	0.72	6.27239	0.389393	2	0.778787	3567	14268	54.5827	18320.8
4	4G283	4	5.2	0.72	6.27239	0.389393	3	1.16818	6616	26464	44.1422	22654
4	4G292	4	5.2	0.72	6.27239	0.389393	7	2.72575	7411	29644	91.9496	10875.5
4	4G292	4	5.2	0.72	6.27239	0.389393	5	1.94697	2403	9612	202.556	4936.91
4	4G292	4	5.2	0.72	6.27239	0.389393	7	2.72575	2698	10792	252.572	3959.27
4	4G292	4	5.2	0.72	6.27239	0.389393	8	3.11515	4639	18556	167.878	5956.7
4	4G292	4	5.2	0.72	6.27239	0.389393	7	2.72575	4934	19736	138.111	7240.57
4	4G292	4	5.2	0.72	6.27239	0.389393	5	1.94697	5507	22028	88.386	11314
4	4G292	4	5.2	0.72	6.27239	0.389393	3	1.16818	3234	12936	90.3046	11073.6
4	4G292	4	5.2	0.72	6.27239	0.389393	6	2.33636	5914	23656	98.7639	10125.2
4	4G292	4	5.2	0.72	6.27239	0.389393	9	3.50454	2717	10868	322.464	3101.12
4	4G292	4	5.2	0.72	6.27239	0.389393	8	3.11515	5692	22768	136.821	7308.81
4	4G292	4	5.2	0.72	6.27239	0.389393	2	0.778787	2329	9316	83.5967	11962.2
4	4G292	4	5.2	0.72	6.27239	0.389393	3	1.16818	2273	9092	128.484	7783.05
4	4G292	4	5.2	0.72	6.27239	0.389393	2	0.778787	1442	5768	135.018	7406.39
4	4G292	4	5.2	0.72	6.27239	0.389393	11	4.28333	3992	15968	268.244	3727.94
4	4G292	4	5.2	0.72	6.27239	0.389393	7	2.72575	5674	22696	120.098	8326.51
4	4G292	4	5.2	0.72	6.27239	0.389393	3	1.16818	4528	18112	64.4976	15504.5
4	4G292	4	5.2	0.72	6.27239	0.389393	3	1.16818	5008	20032	58.3157	17148
4	4G292	4	5.2	0.72	6.27239	0.389393	5	1.94697	3530	14120	137.887	7252.31
4	4G292	4	5.2	0.72	6.27239	0.389393	2	0.778787	4990	19960	39.0174	25629.6
4	4G292	4	5.2	0.72	6.27239	0.389393	2	0.778787	1312	5248	148.397	6738.69
4	4G292	4	5.2	0.72	6.27239	0.389393	2	0.778787	1257	5028	154.89	6456.2
4	4G292	4	5.2	0.72	6.27239	0.389393	7	2.72575	7041	28164	96.7815	10332.6
4	4G292	4	5.2	0.72	6.27239	0.389393	10	3.89393	6616	26464	147.141	6796.21
4	4G292	4	5.2	0.72	6.27239	0.389393	3	1.16818	1201	4804	243.168	4112.38
4	4G292	4	5.2	0.72	6.27239	0.389393	4	1.55757	3770	15080	103.287	9681.73
4	4G292	4	5.2	0.72	6.27239	0.389393	8	3.11515	4953	19812	157.235	6359.89
4	4G292	4	5.2	0.72	6.27239	0.389393	5	1.94697	5008	20032	97.1928	10288.8
4	4G292	4	5.2	0.72	6.27239	0.389393	5	1.94697	4953	19812	98.2721	10175.8
4	4G292	4	5.2	0.72	6.27239	0.389393	9	3.50454	5859	23436	149.537	6687.33
4	4G292	4	5.2	0.72	6.27239	0.389393	2	0.778787	2421	9684	80.4199	12434.7
4	4G292	4	5.2	0.72	6.27239	0.389393	9	3.50454	6136	24544	142.786	7003.49
4	4G292	4	5.2	0.72	6.27239	0.389393	6	2.33636	4103	16412	142.357	7024.6
4	4G292	4	5.2	0.72	6.27239	0.389393	5	1.94697	2273	9092	214.141	4669.83
4	4G292	4	5.2	0.72	6.27239	0.389393	6	2.33636	3900	15600	149.767	6677.05
4	4G292	4	5.2	0.72	6.27239	0.389393	1	0.389393	3715	14860	26.2041	38161.9
4	4G292	4	5.2	0.72	6.27239	0.389393	9	3.50454	5064	20256	173.012	5779.93
4	4G292	4	5.2	0.72	6.27239	0.389393	7	2.72575	6709	26836	101.571	9845.35
4	4G292	4	5.2	0.72	6.27239	0.389393	8	3.11515	8150	32600	95.5566	10465
4	4G292	4	5.2	0.72	6.27239	0.389393	7	2.72575	4380	17520	155.58	6427.58
4	4G292	4	5.2	0.72	6.27239	0.389393	8	3.11515	4399	17596	177.037	5648.53
4	4G292	4	5.2	0.72	6.27239	0.389393	6	2.33636	3456	13824	169.008	5916.9
4	4G292	4	5.2	0.72	6.27239	0.389393	1	0.389393	4731	18924	20.5767	48598.7
4	4G292	4	5.2	0.72	6.27239	0.389393	9	3.50454	5452	21808	160.7	6222.79
4	4G292	4	5.2	0.72	6.27239	0.389393	2	0.778787	1220	4880	159.587	6266.16
4	4G292	4	5.2	0.72	6.27239	0.389393	6	2.33636	4842	19368	120.63	8289.82
4	4G292	4	5.2	0.72	6.27239	0.389393	7	2.72575	4269	17076	159.625	6264.69
4	4G292	4	5.2	0.72	6.27239	0.389393	11	4.28333	6949	27796	154.099	6489.35
4	4G292	4	5.2	0.72	6.27239	0.389393	8	3.11515	6062	24248	128.47	7783.9
4	4G292	4	5.2	0.72	6.27239	0.389393	6	2.33636	5119	20476	114.102	8764.06
4	4G292	4	5.2	0.72	6.27239	0.389393	5	1.94697	4472	17888	108.842	9187.63
4	4G292	4	5.2	0.72	6.27239	0.389393	7	2.72575	5415	21660	125.843	7946.43
4	4G292	4	5.2	0.72	6.27239	0.389393	5	1.94697	4214	16856	115.506	8657.57
4	4G299	4	5.2	0.72	6.27239	0.389393	15	5.8409	12327	49308	118.457	8441.85
4	4G299	4	5.2	0.72	6.27239	0.389393	12	4.67272	9388	37552	124.433	8036.43
4	4G299	4	5.2	0.72	6.27239	0.389393	5	1.94697	2938	11752	165.671	6036.06
4	4G299	4	5.2	0.72	6.27239	0.389393	10	3.89393	10294	41176	94.568	10574.4
4	4G299	4	5.2	0.72	6.27239	0.389393	5	1.94697	3216	12864	151.35	6607.2
4	4G299	4	5.2	0.72	6.27239	0.389393	11	4.28333	8982	35928	119.22	8387.87
4	4G299	4	5.2	0.72	6.27239	0.389393	10	3.89393	4251	17004	229.001	4366.79
4	4G299	4	5.2	0.72	6.27239	0.389393	3	1.16818	1331	5324	219.418	4557.52
4	4G299	4	5.2	0.72	6.27239	0.389393	2	0.778787	1312	5248	148.397	6738.69
4	4G299	4	5.2	0.72	6.27239	0.389393	5	1.94697	3881	15524	125.417	7973.43
4	4G299	4	5.2	0.72	6.27239	0.389393	2	0.778787	1035	4140	188.113	5315.96
4	4G299	4	5.2	0.72	6.27239	0.389393	12	4.67272	3973	15892	294.03	3401.02
4	4G299	4	5.2	0.72	6.27239	0.389393	4	1.55757	2865	11460	135.914	7357.6
4	4G299	4	5.2	0.72	6.27239	0.389393	7	2.72575	3585	14340	190.08	5260.93
4	4G299	4	5.2	0.72	6.27239	0.389393	10	3.89393	4509	18036	215.898	4631.82
4	4G299	4	5.2	0.72	6.27239	0.389393	2	0.778787	4121	16484	47.245	21166.3
4	4G299	4	5.2	0.72	6.27239	0.389393	6	2.33636	3123	12492	187.028	5346.78
4	4G299	4	5.2	0.72	6.27239	0.389393	5	1.94697	1423	5692	342.053	2923.52
4	4G299	4	5.2	0.72	6.27239	0.389393	5	1.94697	4066	16264	119.71	8353.51
4	4G299	4	5.2	0.72	6.27239	0.389393	2	0.778787	1996	7984	97.5434	10251.8
4	4G299	4	5.2	0.72	6.27239	0.389393	5	1.94697	2310	9240	210.711	4745.84
4	4G299	4	5.2	0.72	6.27239	0.389393	3	1.16818	2366	9464	123.434	8101.49
4	4G299	4	5.2	0.72	6.27239	0.389393	0	0	1035	4140	0	#DIV/0!
4	4G299	4	5.2	0.72	6.27239	0.389393	5	1.94697	3142	12568	154.915	6455.17
4	4G299	4	5.2	0.72	6.27239	0.389393	2	0.778787	1922	7688	101.299	9871.77
4	4G299	4	5.2	0.72	6.27239	0.389393	9	3.50454	3992	15968	219.473	4556.38
4	4G299	4	5.2	0.72	6.27239	0.389393	6	2.33636	1719	6876	339.785	2943.04
4	4G299	4	5.2	0.72	6.27239	0.389393	4	1.55757	2310	9240	168.569	5932.31
4	4G299	4	5.2	0.72	6.27239	0.389393	6	2.33636	4639	18556	125.909	7942.27
4	4G299	4	5.2	0.72	6.27239	0.389393	6	2.33636	4805	19220	121.559	8226.47
4	4G299	4	5.2	0.72	6.27239	0.389393	6	2.33636	5470	21880	106.781	9365
4	4G299	4	5.2	0.72	6.27239	0.389393	6	2.33636	4805	19220	121.559	8226.47
4	4G299	4	5.2	0.72	6.27239	0.389393	6	2.33636	9462	37848	61.7301	16199.6
4	4G299	4	5.2	0.72	6.27239	0.389393	5	1.94697	4158	16632	117.061	8542.52
4	4G299	4	5.2	0.72	6.27239	0.389393	4	1.55757	2569	10276	151.574	6597.44
4	4G299	4	5.2	0.72	6.27239	0.389393	8	3.11515	5378	21512	144.81	6905.61
4	4G299	4	5.2	0.72	6.27239	0.389393	4	1.55757	4842	19368	80.4199	12434.7
4	4G299	4	5.2	0.72	6.27239	0.389393	4	1.55757	1848	7392	210.711	4745.84
4	4G299	4	5.2	0.72	6.27239	0.389393	2	0.778787	1090	4360	178.621	5598.45
4	4G299	4	5.2	0.72	6.27239	0.389393	4	1.55757	3401	13604	114.494	8734.1
4	4G299	4	5.2	0.72	6.27239	0.389393	2	0.778787	1478	5912	131.73	7591.3
4	4G299	4	5.2	0.72	6.27239	0.389393	5	1.94697	5212	20848	93.3887	10707.9
4	4G299	4	5.2	0.72	6.27239	0.389393	4	1.55757	1571	6284	247.863	4034.48
4	4G299	4	5.2	0.72	6.27239	0.389393	5	1.94697	4417	17668	110.197	9074.63
4	4G299	4	5.2	0.72	6.27239	0.389393	5	1.94697	2384	9536	204.17	4897.88
4	4G299	4	5.2	0.72	6.27239	0.389393	6	2.33636	3548	14192	164.625	6074.41
4	4G299	4	5.2	0.72	6.27239	0.389393	3	1.16818	3936	15744	74.1984	13477.4
4	4G299	4	5.2	0.72	6.27239	0.389393	7	2.72575	3863	15452	176.401	5668.89
4	4G299	4	5.2	0.72	6.27239	0.389393	6	2.33636	4953	19812	117.927	8479.86
4	4G299	4	5.2	0.72	6.27239	0.389393	7	2.72575	5175	20700	131.679	7594.23
4	4G299	4	5.2	0.72	6.27239	0.389393	8	3.11515	3216	12864	242.16	4129.5
4	4G299	4	5.2	0.72	6.27239	0.389393	4	1.55757	3197	12788	121.8	8210.21
4	4G299	4	5.2	0.72	6.27239	0.389393	5	1.94697	3826	15304	127.219	7860.43
4	4G299	4	5.2	0.72	6.27239	0.389393	7	2.72575	3844	15376	177.273	5641.01
4	4G2103	4	5.2	0.72	6.27239	0.389393	2	0.778787	4140	16560	47.0282	21263.8
4	4G2103	4	5.2	0.72	6.27239	0.389393	7	2.72575	5489	21956	124.146	8055.02
4	4G2103	4	5.2	0.72	6.27239	0.389393	9	3.50454	6284	25136	139.423	7172.41
4	4G2103	4	5.2	0.72	6.27239	0.389393	1	0.389393	2181	8724	44.6347	22404.1
4	4G2103	4	5.2	0.72	6.27239	0.389393	7	2.72575	5877	23508	115.95	8624.4
4	4G2103	4	5.2	0.72	6.27239	0.389393	6	2.33636	2384	9536	245.004	4081.56
4	4G2103	4	5.2	0.72	6.27239	0.389393	7	2.72575	5304	21216	128.476	7783.54
4	4G2103	4	5.2	0.72	6.27239	0.389393	7	2.72575	2310	9240	294.995	3389.89
4	4G2103	4	5.2	0.72	6.27239	0.389393	2	0.778787	1072	4288	181.62	5506
4	4G2103	4	5.2	0.72	6.27239	0.389393	10	3.89393	4232	16928	230.029	4347.28
4	4G2103	4	5.2	0.72	6.27239	0.389393	7	2.72575	3936	15744	173.13	5776.02
4	4G2103	4	5.2	0.72	6.27239	0.389393	4	1.55757	4288	17152	90.81	11012
4	4G2103	4	5.2	0.72	6.27239	0.389393	8	3.11515	4805	19220	162.078	6169.85
4	4G2103	4	5.2	0.72	6.27239	0.389393	10	3.89393	5969	23876	163.09	6131.59
4	4G2103	4	5.2	0.72	6.27239	0.389393	6	2.33636	4047	16188	144.327	6928.73
4	4G2103	4	5.2	0.72	6.27239	0.389393	6	2.33636	3973	15892	147.015	6802.03
4	4G2103	4	5.2	0.72	6.27239	0.389393	7	2.72575	3622	14488	188.139	5315.23
4	4G2103	4	5.2	0.72	6.27239	0.389393	1	0.389393	2088	8352	46.6228	21448.7
4	4G2103	4	5.2	0.72	6.27239	0.389393	6	2.33636	4140	16560	141.085	7087.95
4	4G2103	4	5.2	0.72	6.27239	0.389393	7	2.72575	4066	16264	167.594	5966.79
4	4G2103	4	5.2	0.72	6.27239	0.389393	6	2.33636	4288	17152	136.215	7341.33
4	4G2103	4	5.2	0.72	6.27239	0.389393	11	4.28333	6191	24764	172.966	5781.49
4	4G2103	4	5.2	0.72	6.27239	0.389393	3	1.16818	3253	13012	89.7771	11138.7
4	4G2103	4	5.2	0.72	6.27239	0.389393	7	2.72575	3105	12420	219.465	4556.54
4	4G2103	4	5.2	0.72	6.27239	0.389393	8	3.11515	5396	21584	144.327	6928.73
4	4G2103	4	5.2	0.72	6.27239	0.389393	2	0.778787	3807	15228	51.1418	19553.5
4	4G2103	4	5.2	0.72	6.27239	0.389393	6	2.33636	4177	16708	139.835	7151.3
4	4G2103	4	5.2	0.72	6.27239	0.389393	2	0.778787	2717	10868	71.6587	13955
4	4G2103	4	5.2	0.72	6.27239	0.389393	6	2.33636	4565	18260	127.95	7815.58
4	4G2103	4	5.2	0.72	6.27239	0.389393	10	3.89393	4528	18112	214.992	4651.34
4	4G2103	4	5.2	0.72	6.27239	0.389393	2	0.778787	6228	24912	31.2615	31988.2
4	4G2103	4	5.2	0.72	6.27239	0.389393	4	1.55757	1442	5768	270.037	3703.2
4	4G2103	4	5.2	0.72	6.27239	0.389393	5	1.94697	2791	11164	174.397	5734.05
4	4G2103	4	5.2	0.72	6.27239	0.389393	5	1.94697	5101	20404	95.4208	10479.9
4	4G2103	4	5.2	0.72	6.27239	0.389393	8	3.11515	4306	17224	180.861	5529.11
4	4G2103	4	5.2	0.72	6.27239	0.389393	2	0.778787	979	3916	198.873	5028.33
4	4G2103	4	5.2	0.72	6.27239	0.389393	3	1.16818	3345	13380	87.3079	11453.7
4	4G2103	4	5.2	0.72	6.27239	0.389393	3	1.16818	2181	8724	133.904	7468.03
4	4G2103	4	5.2	0.72	6.27239	0.389393	10	3.89393	3659	14636	266.052	3758.67
4	4G2103	4	5.2	0.72	6.27239	0.389393	6	2.33636	4787	19148	122.016	8195.65
4	4G2103	4	5.2	0.72	6.27239	0.389393	4	1.55757	2310	9240	168.569	5932.31
4	4G2103	4	5.2	0.72	6.27239	0.389393	4	1.55757	2661	10644	146.333	6833.71
4	4G2103	4	5.2	0.72	6.27239	0.389393	9	3.50454	4195	16780	208.852	4788.07
4	4G2103	4	5.2	0.72	6.27239	0.389393	6	2.33636	3160	12640	184.839	5410.13
4	4G2103	4	5.2	0.72	6.27239	0.389393	7	2.72575	3401	13604	200.364	4990.91
4	4G2103	4	5.2	0.72	6.27239	0.389393	4	1.55757	4417	17668	88.1579	11343.3
4	4G2103	4	5.2	0.72	6.27239	0.389393	6	2.33636	3641	14564	160.42	6233.63
4	4G2103	4	5.2	0.72	6.27239	0.389393	3	1.16818	3789	15156	77.0771	12974
4	4G2103	4	5.2	0.72	6.27239	0.389393	4	1.55757	4121	16484	94.49	10583.1
4	4G2103	4	5.2	0.72	6.27239	0.389393	5	1.94697	2569	10276	189.467	5277.95
4	4G2103	4	5.2	0.72	6.27239	0.389393	4	1.55757	6561	26244	59.3497	16849.3
4	4G2103	4	5.2	0.72	6.27239	0.389393	6	2.33636	3844	15376	151.948	6581.18
4	4G2103	4	5.2	0.72	6.27239	0.389393	8	3.11515	4158	16632	187.298	5339.07
4	4G2103	4	5.2	0.72	6.27239	0.389393	7	2.72575	4694	18776	145.172	6888.37
4	4G2103	4	5.2	0.72	6.27239	0.389393	2	0.778787	3290	13160	59.1783	16898.1
4	4G2105	4	5.2	0.72	6.27239	0.389393	0	0	4750	19000	0	#DIV/0!
4	4G2105	4	5.2	0.72	6.27239	0.389393	0	0	1682	6728	0	#DIV/0!
4	4G2105	4	5.2	0.72	6.27239	0.389393	0	0	1405	5620	0	#DIV/0!
4	4G2105	4	5.2	0.72	6.27239	0.389393	1	0.389393	2107	8428	46.2023	21643.9
4	4G2105	4	5.2	0.72	6.27239	0.389393	1	0.389393	1257	5028	77.445	12912.4
4	4G2105	4	5.2	0.72	6.27239	0.389393	0	0	2366	9464	0	#DIV/0!
4	4G2105	4	5.2	0.72	6.27239	0.389393	0	0	7300	29200	0	#DIV/0!
4	4G2105	4	5.2	0.72	6.27239	0.389393	0	0	6302	25208	0	#DIV/0!
4	4G2105	4	5.2	0.72	6.27239	0.389393	1	0.389393	2883	11532	33.7663	29615.3
4	4G2105	4	5.2	0.72	6.27239	0.389393	3	1.16818	1830	7320	159.587	6266.16
4	4G2105	4	5.2	0.72	6.27239	0.389393	0	0	1331	5324	0	#DIV/0!
4	4G2105	4	5.2	0.72	6.27239	0.389393	0	0	8575	34300	0	#DIV/0!
4	4G2105	4	5.2	0.72	6.27239	0.389393	2	0.778787	1977	7908	98.4809	10154.3
4	4G2105	4	5.2	0.72	6.27239	0.389393	3	1.16818	3437	13748	84.9709	11768.7
4	4G2105	4	5.2	0.72	6.27239	0.389393	0	0	3160	12640	0	#DIV/0!
4	4G2105	4	5.2	0.72	6.27239	0.389393	1	0.389393	7429	29716	13.1038	76313.6
4	4G2105	4	5.2	0.72	6.27239	0.389393	2	0.778787	1885	7540	103.287	9681.73
4	4G2105	4	5.2	0.72	6.27239	0.389393	0	0	5323	21292	0	#DIV/0!
4	4G2105	4	5.2	0.72	6.27239	0.389393	2	0.778787	2550	10200	76.3516	13097.3
4	4G2105	4	5.2	0.72	6.27239	0.389393	1	0.389393	3733	14932	26.0778	38346.8
4	4G2105	4	5.2	0.72	6.27239	0.389393	1	0.389393	5470	21880	17.7968	56190
4	4G2105	4	5.2	0.72	6.27239	0.389393	1	0.389393	2569	10276	37.8935	26389.8
4	4G2105	4	5.2	0.72	6.27239	0.389393	1	0.389393	8760	35040	11.1128	89986.1
4	4G2105	4	5.2	0.72	6.27239	0.389393	2	0.778787	5637	22548	34.5391	28952.7
4	4G2105	4	5.2	0.72	6.27239	0.389393	5	1.94697	2717	10868	179.147	5582.02
4	4G2105	4	5.2	0.72	6.27239	0.389393	1	0.389393	8760	35040	11.1128	89986.1
4	4G2105	4	5.2	0.72	6.27239	0.389393	1	0.389393	3216	12864	30.27	33036
4	4G2105	4	5.2	0.72	6.27239	0.389393	3	1.16818	5729	22916	50.9766	19616.8
4	4G2105	4	5.2	0.72	6.27239	0.389393	1	0.389393	3992	15968	24.3859	41007.4
4	4G2105	4	5.2	0.72	6.27239	0.389393	1	0.389393	1571	6284	61.9658	16137.9
4	4G2105	4	5.2	0.72	6.27239	0.389393	2	0.778787	2495	9980	78.0347	12814.8
4	4G2105	4	5.2	0.72	6.27239	0.389393	0	0	7337	29348	0	#DIV/0!
4	4G2105	4	5.2	0.72	6.27239	0.389393	2	0.778787	6746	26984	28.8611	34648.8
4	4G2105	4	5.2	0.72	6.27239	0.389393	4	1.55757	4343	17372	89.66	11153.2
4	4G2105	4	5.2	0.72	6.27239	0.389393	0	0	6025	24100	0	#DIV/0!
4	4G2105	4	5.2	0.72	6.27239	0.389393	0	0	5969	23876	0	#DIV/0!
4	4G2105	4	5.2	0.72	6.27239	0.389393	3	1.16818	6801	27204	42.9415	23287.5
4	4G2105	4	5.2	0.72	6.27239	0.389393	3	1.16818	4288	17152	68.1075	14682.7
4	4G2105	4	5.2	0.72	6.27239	0.389393	5	1.94697	7245	28980	67.1831	14884.7
4	4G2105	4	5.2	0.72	6.27239	0.389393	4	1.55757	5563	22252	69.997	14286.3
4	4G2105	4	5.2	0.72	6.27239	0.389393	1	0.389393	2347	9388	41.4778	24109.3
4	4G2105	4	5.2	0.72	6.27239	0.389393	1	0.389393	3604	14416	27.0112	37021.7
4	4G2105	4	5.2	0.72	6.27239	0.389393	1	0.389393	1552	6208	62.7244	15942.7
4	4G2105	4	5.2	0.72	6.27239	0.389393	3	1.16818	4325	17300	67.5249	14809.4
4	4G2105	4	5.2	0.72	6.27239	0.389393	3	1.16818	8852	35408	32.992	30310.4
4	4G2105	4	5.2	0.72	6.27239	0.389393	0	0	1442	5768	0	#DIV/0!
4	4G2105	4	5.2	0.72	6.27239	0.389393	7	2.72575	6062	24248	112.411	8895.89
4	4G2105	4	5.2	0.72	6.27239	0.389393	3	1.16818	4879	19516	59.8576	16706.3
4	4G2105	4	5.2	0.72	6.27239	0.389393	2	0.778787	7429	29716	26.2077	38156.8
4	4G2105	4	5.2	0.72	6.27239	0.389393	4	1.55757	2865	11460	135.914	7357.6
4	4G2105	4	5.2	0.72	6.27239	0.389393	4	1.55757	6080	24320	64.045	15614
4	4G2105	4	5.2	0.72	6.27239	0.389393	1	0.389393	7392	29568	13.1694	75933.5
4	4G2116	4	5.2	0.72	6.27239	0.389393	8	3.11515	4731	18924	164.614	6074.83
4	4G2116	4	5.2	0.72	6.27239	0.389393	5	1.94697	3881	15524	125.417	7973.43
4	4G2116	4	5.2	0.72	6.27239	0.389393	4	1.55757	2680	10720	145.296	6882.5
4	4G2116	4	5.2	0.72	6.27239	0.389393	8	3.11515	7614	30456	102.284	9776.75
4	4G2116	4	5.2	0.72	6.27239	0.389393	1	0.389393	7282	29128	13.3684	74803.5
4	4G2116	4	5.2	0.72	6.27239	0.389393	3	1.16818	2347	9388	124.433	8036.43
4	4G2116	4	5.2	0.72	6.27239	0.389393	4	1.55757	5895	23580	66.0548	15138.9
4	4G2116	4	5.2	0.72	6.27239	0.389393	4	1.55757	2975	11900	130.889	7640.09
4	4G2116	4	5.2	0.72	6.27239	0.389393	5	1.94697	5230	20920	93.0672	10744.9
4	4G2116	4	5.2	0.72	6.27239	0.389393	4	1.55757	6912	27648	56.3358	17750.7
4	4G2116	4	5.2	0.72	6.27239	0.389393	3	1.16818	2347	9388	124.433	8036.43
4	4G2116	4	5.2	0.72	6.27239	0.389393	5	1.94697	6136	24544	79.3256	12606.3
4	4G2116	4	5.2	0.72	6.27239	0.389393	3	1.16818	4269	17076	68.4106	14617.6
4	4G2116	4	5.2	0.72	6.27239	0.389393	3	1.16818	2236	8944	130.61	7656.35
4	4G2116	4	5.2	0.72	6.27239	0.389393	5	1.94697	9388	37552	51.8472	19287.4
4	4G2116	4	5.2	0.72	6.27239	0.389393	8	3.11515	7928	31712	98.2324	10179.9
4	4G2116	4	5.2	0.72	6.27239	0.389393	9	3.50454	6635	26540	132.047	7573.03
4	4G2116	4	5.2	0.72	6.27239	0.389393	4	1.55757	8649	34596	45.0218	22211.5
4	4G2116	4	5.2	0.72	6.27239	0.389393	3	1.16818	3456	13824	84.5038	11833.8
4	4G2116	4	5.2	0.72	6.27239	0.389393	5	1.94697	6579	26316	73.9841	13516.4
4	4G2116	4	5.2	0.72	6.27239	0.389393	2	0.778787	3290	13160	59.1783	16898.1
4	4G2116	4	5.2	0.72	6.27239	0.389393	9	3.50454	6986	27944	125.413	7973.66
4	4G2116	4	5.2	0.72	6.27239	0.389393	8	3.11515	5193	20772	149.969	6668.06
4	4G2116	4	5.2	0.72	6.27239	0.389393	8	3.11515	4232	16928	184.023	5434.09
4	4G2116	4	5.2	0.72	6.27239	0.389393	4	1.55757	4953	19812	78.6177	12719.8
4	4G2116	4	5.2	0.72	6.27239	0.389393	6	2.33636	4399	17596	132.778	7531.37
4	4G2116	4	5.2	0.72	6.27239	0.389393	9	3.50454	6191	24764	141.518	7066.26
4	4G2116	4	5.2	0.72	6.27239	0.389393	6	2.33636	7429	29716	78.623	12718.9
4	4G2116	4	5.2	0.72	6.27239	0.389393	4	1.55757	2458	9832	158.419	6312.38
4	4G2116	4	5.2	0.72	6.27239	0.389393	3	1.16818	5988	23952	48.7717	20503.7
4	4G2116	4	5.2	0.72	6.27239	0.389393	9	3.50454	5655	22620	154.931	6454.48
4	4G2116	4	5.2	0.72	6.27239	0.389393	2	0.778787	1867	7468	104.283	9589.28
4	4G2116	4	5.2	0.72	6.27239	0.389393	6	2.33636	3641	14564	160.42	6233.63
4	4G2116	4	5.2	0.72	6.27239	0.389393	5	1.94697	2532	10128	192.236	5201.94
4	4G2116	4	5.2	0.72	6.27239	0.389393	4	1.55757	5360	21440	72.648	13765
4	4G2116	4	5.2	0.72	6.27239	0.389393	3	1.16818	6487	25948	45.02	22212.3
4	4G2116	4	5.2	0.72	6.27239	0.389393	2	0.778787	2218	8872	87.7803	11392.1
4	4G2116	4	5.2	0.72	6.27239	0.389393	1	0.389393	4158	16632	23.4123	42712.6
4	4G2116	4	5.2	0.72	6.27239	0.389393	3	1.16818	5101	20404	57.2525	17466.5
4	4G2116	4	5.2	0.72	6.27239	0.389393	3	1.16818	6579	26316	44.3905	22527.4
4	4G2116	4	5.2	0.72	6.27239	0.389393	4	1.55757	9943	39772	39.1626	25534.6
4	4G2116	4	5.2	0.72	6.27239	0.389393	4	1.55757	2495	9980	156.069	6407.4
4	4G2116	4	5.2	0.72	6.27239	0.389393	4	1.55757	5729	22916	67.9688	14712.6
4	4G2116	4	5.2	0.72	6.27239	0.389393	6	2.33636	4953	19812	117.927	8479.86
4	4G2116	4	5.2	0.72	6.27239	0.389393	4	1.55757	6709	26836	58.0404	17229.4
4	4G2116	4	5.2	0.72	6.27239	0.389393	8	3.11515	7134	28536	109.165	9160.4
4	4G2116	4	5.2	0.72	6.27239	0.389393	2	0.778787	2051	8204	94.9277	10534.3
4	4G2116	4	5.2	0.72	6.27239	0.389393	3	1.16818	5507	22028	53.0316	18856.7
4	4G2116	4	5.2	0.72	6.27239	0.389393	3	1.16818	5822	23288	50.1623	19935.3
4	4G2116	4	5.2	0.72	6.27239	0.389393	1	0.389393	979	3916	99.4365	10056.7
4	4G2116	4	5.2	0.72	6.27239	0.389393	6	2.33636	5008	20032	116.631	8574.02
4	4G2116	4	5.2	0.72	6.27239	0.389393	4	1.55757	5156	20624	75.5224	13241.1
4	4G2116	4	5.2	0.72	6.27239	0.389393	4	1.55757	5341	21364	72.9064	13716.2
4	4G2117	4	5.2	0.72	6.27239	0.389393	5	1.94697	6746	26984	72.1526	13859.5
4	4G2117	4	5.2	0.72	6.27239	0.389393	6	2.33636	6542	26168	89.2831	11200.3
4	4G2117	4	5.2	0.72	6.27239	0.389393	4	1.55757	9241	36964	42.1376	23731.8
4	4G2117	4	5.2	0.72	6.27239	0.389393	9	3.50454	11144	44576	78.6194	12719.5
4	4G2117	4	5.2	0.72	6.27239	0.389393	4	1.55757	4657	18628	83.6146	11959.6
4	4G2117	4	5.2	0.72	6.27239	0.389393	2	0.778787	6043	24172	32.2185	31038
4	4G2117	4	5.2	0.72	6.27239	0.389393	6	2.33636	3123	12492	187.028	5346.78
4	4G2117	4	5.2	0.72	6.27239	0.389393	2	0.778787	1682	6728	115.753	8639.08
4	4G2117	4	5.2	0.72	6.27239	0.389393	6	2.33636	2957	11828	197.528	5062.58
4	4G2117	4	5.2	0.72	6.27239	0.389393	11	4.28333	5988	23952	178.83	5591.92
4	4G2117	4	5.2	0.72	6.27239	0.389393	3	1.16818	1626	6504	179.609	5567.64
4	4G2117	4	5.2	0.72	6.27239	0.389393	2	0.778787	2014	8056	96.6716	10344.3
4	4G2117	4	5.2	0.72	6.27239	0.389393	3	1.16818	3179	12716	91.8669	10885.3
4	4G2117	4	5.2	0.72	6.27239	0.389393	6	2.33636	2735	10940	213.561	4682.5
4	4G2117	4	5.2	0.72	6.27239	0.389393	3	1.16818	6930	27720	42.1421	23729.2
4	4G2117	4	5.2	0.72	6.27239	0.389393	1	0.389393	1072	4288	90.81	11012
4	4G2117	4	5.2	0.72	6.27239	0.389393	3	1.16818	2292	9168	127.419	7848.11
4	4G2117	4	5.2	0.72	6.27239	0.389393	5	1.94697	6431	25724	75.6868	13212.3
4	4G2117	4	5.2	0.72	6.27239	0.389393	2	0.778787	2070	8280	94.0564	10631.9
4	4G2117	4	5.2	0.72	6.27239	0.389393	9	3.50454	8132	32528	107.739	9281.67
4	4G2117	4	5.2	0.72	6.27239	0.389393	5	1.94697	7448	29792	65.352	15301.8
4	4G2117	4	5.2	0.72	6.27239	0.389393	1	0.389393	1922	7688	50.6495	19743.5
4	4G2117	4	5.2	0.72	6.27239	0.389393	5	1.94697	8335	33340	58.3973	17124.1
4	4G2117	4	5.2	0.72	6.27239	0.389393	4	1.55757	8760	35040	44.4513	22496.5
4	4G2117	4	5.2	0.72	6.27239	0.389393	3	1.16818	7411	29644	39.407	25376.2
4	4G2117	4	5.2	0.72	6.27239	0.389393	3	1.16818	5932	23728	49.2321	20311.9
4	4G2117	4	5.2	0.72	6.27239	0.389393	1	0.389393	1442	5768	67.5092	14812.8
4	4G2117	4	5.2	0.72	6.27239	0.389393	4	1.55757	8021	32084	48.5467	20598.7
4	4G2117	4	5.2	0.72	6.27239	0.389393	3	1.16818	2421	9684	120.63	8289.82
4	4G2117	4	5.2	0.72	6.27239	0.389393	1	0.389393	5064	20256	19.2236	52019.4
4	4G2117	4	5.2	0.72	6.27239	0.389393	5	1.94697	6616	26464	73.5704	13592.4
4	4G2117	4	5.2	0.72	6.27239	0.389393	4	1.55757	5692	22768	68.4106	14617.6
4	4G2117	4	5.2	0.72	6.27239	0.389393	4	1.55757	4084	16336	95.3461	10488.1
4	4G2117	4	5.2	0.72	6.27239	0.389393	2	0.778787	1922	7688	101.299	9871.77
4	4G2117	4	5.2	0.72	6.27239	0.389393	5	1.94697	3955	15820	123.07	8125.46
4	4G2117	4	5.2	0.72	6.27239	0.389393	2	0.778787	2476	9904	78.6335	12717.2
4	4G2117	4	5.2	0.72	6.27239	0.389393	8	3.11515	10331	41324	75.3835	13265.5
4	4G2117	4	5.2	0.72	6.27239	0.389393	3	1.16818	7300	29200	40.0062	24996.1
4	4G2117	4	5.2	0.72	6.27239	0.389393	2	0.778787	5119	20476	38.0341	26292.2
4	4G2117	4	5.2	0.72	6.27239	0.389393	4	1.55757	3493	13972	111.478	8970.36
4	4G2117	4	5.2	0.72	6.27239	0.389393	3	1.16818	2717	10868	107.488	9303.36
4	4G2117	4	5.2	0.72	6.27239	0.389393	6	2.33636	8187	32748	71.3436	14016.7
4	4G2117	4	5.2	0.72	6.27239	0.389393	1	0.389393	3234	12936	30.1015	33220.9
4	4G2117	4	5.2	0.72	6.27239	0.389393	1	0.389393	1146	4584	84.9462	11772.2
4	4G2117	4	5.2	0.72	6.27239	0.389393	0	0	2181	8724	0	#DIV/0!
4	4G2117	4	5.2	0.72	6.27239	0.389393	5	1.94697	3530	14120	137.887	7252.31
4	4G2117	4	5.2	0.72	6.27239	0.389393	5	1.94697	1774	7096	274.375	3644.64
4	4G2117	4	5.2	0.72	6.27239	0.389393	1	0.389393	1756	7024	55.4375	18038.3
4	4G2117	4	5.2	0.72	6.27239	0.389393	6	2.33636	6025	24100	96.9444	10315.2
4	4G2117	4	5.2	0.72	6.27239	0.389393	3	1.16818	6690	26760	43.654	22907.4
4	4G2117	4	5.2	0.72	6.27239	0.389393	5	1.94697	7670	30680	63.4605	15757.8
4	4G2117	4	5.2	0.72	6.27239	0.389393	3	1.16818	9000	36000	32.4494	30817.2
4	4G2117	4	5.2	0.72	6.27239	0.389393	2	0.778787	1959	7836	99.3857	10061.8
4	4G2117	4	5.2	0.72	6.27239	0.389393	2	0.778787	3973	15892	49.0049	20406.1
4	4G2118	4	5.2	0.72	6.27239	0.389393	3	1.16818	3881	15524	75.2499	13289
4	4G2118	4	5.2	0.72	6.27239	0.389393	5	1.94697	1201	4804	405.28	2467.43
4	4G2118	4	5.2	0.72	6.27239	0.389393	2	0.778787	2144	8576	90.81	11012
4	4G2118	4	5.2	0.72	6.27239	0.389393	6	2.33636	3216	12864	181.62	5506
4	4G2118	4	5.2	0.72	6.27239	0.389393	2	0.778787	2236	8944	87.0736	11484.5
4	4G2118	4	5.2	0.72	6.27239	0.389393	1	0.389393	3474	13896	28.022	35686.3
4	4G2118	4	5.2	0.72	6.27239	0.389393	2	0.778787	6856	27424	28.398	35213.8
4	4G2118	4	5.2	0.72	6.27239	0.389393	1	0.389393	6321	25284	15.4008	64931.8
4	4G2118	4	5.2	0.72	6.27239	0.389393	1	0.389393	2735	10940	35.5935	28095
4	4G2118	4	5.2	0.72	6.27239	0.389393	5	1.94697	3364	13456	144.691	6911.26
4	4G2118	4	5.2	0.72	6.27239	0.389393	2	0.778787	6967	27868	27.9456	35783.9
4	4G2118	4	5.2	0.72	6.27239	0.389393	1	0.389393	3567	14268	27.2914	36641.6
4	4G2118	4	5.2	0.72	6.27239	0.389393	3	1.16818	3678	14712	79.4032	12593.9
4	4G2118	4	5.2	0.72	6.27239	0.389393	1	0.389393	3142	12568	30.9829	32275.8
4	4G2118	4	5.2	0.72	6.27239	0.389393	1	0.389393	1349	5396	72.1633	13857.5
4	4G2118	4	5.2	0.72	6.27239	0.389393	4	1.55757	2772	11088	140.474	7118.77
4	4G2118	4	5.2	0.72	6.27239	0.389393	2	0.778787	2384	9536	81.6681	12244.7
4	4G2118	4	5.2	0.72	6.27239	0.389393	3	1.16818	3234	12936	90.3046	11073.6
4	4G2118	4	5.2	0.72	6.27239	0.389393	3	1.16818	2550	10200	114.527	8731.53
4	4G2118	4	5.2	0.72	6.27239	0.389393	3	1.16818	3160	12640	92.4193	10820.3
4	4G2118	4	5.2	0.72	6.27239	0.389393	1	0.389393	4417	17668	22.0395	45373.1
4	4G2118	4	5.2	0.72	6.27239	0.389393	4	1.55757	2384	9536	163.336	6122.34
4	4G2118	4	5.2	0.72	6.27239	0.389393	2	0.778787	1349	5396	144.327	6928.73
4	4G2118	4	5.2	0.72	6.27239	0.389393	5	1.94697	1552	6208	313.622	3188.55
4	4G2118	4	5.2	0.72	6.27239	0.389393	3	1.16818	1589	6356	183.792	5440.94
4	4G2118	4	5.2	0.72	6.27239	0.389393	2	0.778787	3548	14192	54.875	18223.2
4	4G2118	4	5.2	0.72	6.27239	0.389393	5	1.94697	8612	34448	56.519	17693.2
4	4G2118	4	5.2	0.72	6.27239	0.389393	3	1.16818	961	3844	303.897	3290.59
4	4G2118	4	5.2	0.72	6.27239	0.389393	3	1.16818	1608	6432	181.62	5506
4	4G2118	4	5.2	0.72	6.27239	0.389393	2	0.778787	13491	53964	14.4316	69292.4
4	4G2118	4	5.2	0.72	6.27239	0.389393	3	1.16818	6394	25576	45.6749	21893.9
4	4G2118	4	5.2	0.72	6.27239	0.389393	2	0.778787	2310	9240	84.2843	11864.6
4	4G2118	4	5.2	0.72	6.27239	0.389393	5	1.94697	9906	39624	49.136	20351.7
4	4G2118	4	5.2	0.72	6.27239	0.389393	3	1.16818	7448	29792	39.2112	25502.9
4	4G2118	4	5.2	0.72	6.27239	0.389393	2	0.778787	7540	30160	25.8218	38726.9
4	4G2118	4	5.2	0.72	6.27239	0.389393	2	0.778787	7078	28312	27.5073	36354
4	4G2118	4	5.2	0.72	6.27239	0.389393	1	0.389393	1127	4508	86.3783	11577
4	4G2118	4	5.2	0.72	6.27239	0.389393	1	0.389393	5803	23212	16.7755	59610.7
4	4G2118	4	5.2	0.72	6.27239	0.389393	2	0.778787	3271	13084	59.5221	16800.5
4	4G2118	4	5.2	0.72	6.27239	0.389393	4	1.55757	4454	17816	87.4255	11438.3
4	4G2118	4	5.2	0.72	6.27239	0.389393	4	1.55757	4602	18408	84.6139	11818.4
4	4G2118	4	5.2	0.72	6.27239	0.389393	1	0.389393	2107	8428	46.2023	21643.9
4	4G2118	4	5.2	0.72	6.27239	0.389393	3	1.16818	3548	14192	82.3126	12148.8
4	4G2118	4	5.2	0.72	6.27239	0.389393	5	1.94697	8760	35040	55.5641	17997.2
4	4G2118	4	5.2	0.72	6.27239	0.389393	2	0.778787	7725	30900	25.2035	39677.1
4	4G2118	4	5.2	0.72	6.27239	0.389393	2	0.778787	5396	21584	36.0817	27714.9
4	4G2118	4	5.2	0.72	6.27239	0.389393	3	1.16818	3918	15672	74.5393	13415.7
4	4G2118	4	5.2	0.72	6.27239	0.389393	1	0.389393	3936	15744	24.7328	40432.1
4	4G2118	4	5.2	0.72	6.27239	0.389393	0	0	3955	15820	0	#DIV/0!
4	4G2118	4	5.2	0.72	6.27239	0.389393	2	0.778787	1959	7836	99.3857	10061.8
4	4G2118	4	5.2	0.72	6.27239	0.389393	2	0.778787	3345	13380	58.2053	17180.6
4	4G2118	4	5.2	0.72	6.27239	0.389393	3	1.16818	9481	37924	30.8032	32464.2
4	4G275	4	5.2	0.72	6.27239	0.389393	5	1.94697	5156	20624	94.403	10592.9
4	4G275	4	5.2	0.72	6.27239	0.389393	0	0	2236	8944	0	#DIV/0!
4	4G275	4	5.2	0.72	6.27239	0.389393	5	1.94697	5156	20624	94.403	10592.9
4	4G275	4	5.2	0.72	6.27239	0.389393	0	0	1035	4140	0	#DIV/0!
4	4G275	4	5.2	0.72	6.27239	0.389393	5	1.94697	5433	21732	89.5899	11162
4	4G275	4	5.2	0.72	6.27239	0.389393	7	2.72575	13639	54556	49.9625	20015
4	4G275	4	5.2	0.72	6.27239	0.389393	5	1.94697	6820	27280	71.3697	14011.5
4	4G275	4	5.2	0.72	6.27239	0.389393	2	0.778787	1793	7172	108.587	9209.2
4	4G275	4	5.2	0.72	6.27239	0.389393	4	1.55757	4916	19664	79.2094	12624.8
4	4G275	4	5.2	0.72	6.27239	0.389393	4	1.55757	6136	24544	63.4605	15757.8
4	4G275	4	5.2	0.72	6.27239	0.389393	2	0.778787	3844	15376	50.6495	19743.5
4	4G275	4	5.2	0.72	6.27239	0.389393	9	3.50454	8594	34376	101.947	9808.99
4	4G275	4	5.2	0.72	6.27239	0.389393	6	2.33636	4121	16484	141.735	7055.42
4	4G275	4	5.2	0.72	6.27239	0.389393	5	1.94697	3807	15228	127.854	7821.4
4	4G275	4	5.2	0.72	6.27239	0.389393	1	0.389393	1626	6504	59.8698	16702.9
4	4G275	4	5.2	0.72	6.27239	0.389393	5	1.94697	6949	27796	70.0448	14276.6
4	4G275	4	5.2	0.72	6.27239	0.389393	2	0.778787	1645	6580	118.357	8449.04
4	4G275	4	5.2	0.72	6.27239	0.389393	13	5.06211	9185	36740	137.782	7257.84
4	4G275	4	5.2	0.72	6.27239	0.389393	3	1.16818	2680	10720	108.972	9176.67
4	4G275	4	5.2	0.72	6.27239	0.389393	1	0.389393	2125	8500	45.811	21828.8
4	4G275	4	5.2	0.72	6.27239	0.389393	4	1.55757	6579	26316	59.1873	16895.5
4	4G275	4	5.2	0.72	6.27239	0.389393	1	0.389393	1515	6060	64.2563	15562.7
4	4G275	4	5.2	0.72	6.27239	0.389393	1	0.389393	3271	13084	29.761	33601
4	4G275	4	5.2	0.72	6.27239	0.389393	2	0.778787	1737	6948	112.088	8921.57
4	4G275	4	5.2	0.72	6.27239	0.389393	3	1.16818	2624	10496	111.298	8984.92
4	4G275	4	5.2	0.72	6.27239	0.389393	2	0.778787	1663	6652	117.076	8541.49
4	4G275	4	5.2	0.72	6.27239	0.389393	8	3.11515	12013	48052	64.8287	15425.3
4	4G275	4	5.2	0.72	6.27239	0.389393	1	0.389393	2033	8132	47.8841	20883.8
4	4G275	4	5.2	0.72	6.27239	0.389393	1	0.389393	1423	5692	68.4106	14617.6
4	4G275	4	5.2	0.72	6.27239	0.389393	3	1.16818	3567	14268	81.8741	12213.9
4	4G275	4	5.2	0.72	6.27239	0.389393	2	0.778787	2199	8796	88.5387	11294.5
4	4G275	4	5.2	0.72	6.27239	0.389393	4	1.55757	7004	28016	55.5958	17987
4	4G275	4	5.2	0.72	6.27239	0.389393	6	2.33636	4676	18704	124.912	8005.62
4	4G275	4	5.2	0.72	6.27239	0.389393	2	0.778787	4676	18704	41.6374	24016.8
4	4G275	4	5.2	0.72	6.27239	0.389393	2	0.778787	2125	8500	91.622	10914.4
4	4G275	4	5.2	0.72	6.27239	0.389393	4	1.55757	6561	26244	59.3497	16849.3
4	4G275	4	5.2	0.72	6.27239	0.389393	2	0.778787	1756	7024	110.875	9019.16
4	4G275	4	5.2	0.72	6.27239	0.389393	4	1.55757	3197	12788	121.8	8210.21
4	4G275	4	5.2	0.72	6.27239	0.389393	6	2.33636	7004	28016	83.3938	11991.3
4	4G275	4	5.2	0.72	6.27239	0.389393	7	2.72575	4879	19516	139.668	7159.86
4	4G275	4	5.2	0.72	6.27239	0.389393	4	1.55757	2181	8724	178.539	5601.02
4	4G275	4	5.2	0.72	6.27239	0.389393	7	2.72575	6616	26464	102.999	9708.88
4	4G275	4	5.2	0.72	6.27239	0.389393	1	0.389393	3511	14044	27.7267	36066.4
4	4G275	4	5.2	0.72	6.27239	0.389393	5	1.94697	5711	22844	85.2288	11733.1
4	4G275	4	5.2	0.72	6.27239	0.389393	1	0.389393	1460	5840	66.6769	14997.7
4	4G275	4	5.2	0.72	6.27239	0.389393	6	2.33636	4528	18112	128.995	7752.23
4	4G275	4	5.2	0.72	6.27239	0.389393	8	3.11515	4934	19736	157.841	6335.5
4	4G275	4	5.2	0.72	6.27239	0.389393	4	1.55757	2883	11532	135.065	7403.82
4	4G275	4	5.2	0.72	6.27239	0.389393	3	1.16818	1830	7320	159.587	6266.16
4	4G275	4	5.2	0.72	6.27239	0.389393	3	1.16818	961	3844	303.897	3290.59
4	4G275	4	5.2	0.72	6.27239	0.389393	3	1.16818	1922	7688	151.948	6581.18
4	4G275	4	5.2	0.72	6.27239	0.389393	4	1.55757	3789	15156	102.769	9730.52
2	2G031	4	5.2	0.72	6.27239	0.389393	9	3.50454	4620	18480	189.64	5273.16
2	2G031	4	5.2	0.72	6.27239	0.389393	6	2.33636	2532	10128	230.683	4334.95
2	2G031	4	5.2	0.72	6.27239	0.389393	11	4.28333	5470	21880	195.764	5108.18
2	2G031	4	5.2	0.72	6.27239	0.389393	15	5.8409	4380	17520	333.385	2999.54
2	2G031	4	5.2	0.72	6.27239	0.389393	6	2.33636	5988	23952	97.5434	10251.8
2	2G031	4	5.2	0.72	6.27239	0.389393	9	3.50454	3826	15304	228.995	4366.91
2	2G031	4	5.2	0.72	6.27239	0.389393	4	1.55757	2532	10128	153.789	6502.42
2	2G031	4	5.2	0.72	6.27239	0.389393	5	1.94697	4195	16780	116.029	8618.53
2	2G031	4	5.2	0.72	6.27239	0.389393	4	1.55757	3012	12048	129.281	7735.11
2	2G031	4	5.2	0.72	6.27239	0.389393	2	0.778787	1534	6136	126.921	7878.92
2	2G031	4	5.2	0.72	6.27239	0.389393	6	2.33636	2606	10424	224.133	4461.64
2	2G031	4	5.2	0.72	6.27239	0.389393	2	0.778787	1405	5620	138.574	7216.35
2	2G031	4	5.2	0.72	6.27239	0.389393	7	2.72575	3364	13456	202.568	4936.62
2	2G031	4	5.2	0.72	6.27239	0.389393	7	2.72575	4066	16264	167.594	5966.79
2	2G031	4	5.2	0.72	6.27239	0.389393	3	1.16818	1331	5324	219.418	4557.52
2	2G031	4	5.2	0.72	6.27239	0.389393	5	1.94697	2107	8428	231.012	4328.78
2	2G031	4	5.2	0.72	6.27239	0.389393	7	2.72575	5729	22916	118.945	8407.22
2	2G031	4	5.2	0.72	6.27239	0.389393	10	3.89393	4029	16116	241.619	4138.75
2	2G031	4	5.2	0.72	6.27239	0.389393	6	2.33636	4417	17668	132.237	7562.19
2	2G031	4	5.2	0.72	6.27239	0.389393	5	1.94697	3105	12420	156.761	6379.15
2	2G031	4	5.2	0.72	6.27239	0.389393	16	6.23029	15635	62540	99.6209	10038.1
2	2G031	4	5.2	0.72	6.27239	0.389393	11	4.28333	8483	33932	126.233	7921.88
2	2G031	4	5.2	0.72	6.27239	0.389393	4	1.55757	6210	24840	62.7042	15947.9
2	2G031	4	5.2	0.72	6.27239	0.389393	13	5.06211	8908	35632	142.066	7038.96
2	2G031	4	5.2	0.72	6.27239	0.389393	10	3.89393	4158	16632	234.123	4271.26
2	2G031	4	5.2	0.72	6.27239	0.389393	7	2.72575	5193	20772	131.222	7620.65
2	2G031	4	5.2	0.72	6.27239	0.389393	6	2.33636	3456	13824	169.008	5916.9
2	2G031	4	5.2	0.72	6.27239	0.389393	8	3.11515	3863	15452	201.602	4960.28
2	2G031	4	5.2	0.72	6.27239	0.389393	8	3.11515	5230	20920	148.908	6715.57
2	2G031	4	5.2	0.72	6.27239	0.389393	3	1.16818	1830	7320	159.587	6266.16
2	2G031	4	5.2	0.72	6.27239	0.389393	9	3.50454	4343	17372	201.735	4957
2	2G031	4	5.2	0.72	6.27239	0.389393	5	1.94697	3936	15744	123.664	8086.43
2	2G031	4	5.2	0.72	6.27239	0.389393	8	3.11515	4362	17448	178.539	5601.02
2	2G031	4	5.2	0.72	6.27239	0.389393	5	1.94697	1016	4064	479.076	2087.35
2	2G031	4	5.2	0.72	6.27239	0.389393	4	1.55757	2125	8500	183.244	5457.21
2	2G031	4	5.2	0.72	6.27239	0.389393	14	5.45151	6302	25208	216.261	4624.04
2	2G031	4	5.2	0.72	6.27239	0.389393	7	2.72575	1682	6728	405.136	2468.31
2	2G031	4	5.2	0.72	6.27239	0.389393	9	3.50454	4583	18332	191.171	5230.93
2	2G031	4	5.2	0.72	6.27239	0.389393	10	3.89393	4084	16336	238.365	4195.24
2	2G031	4	5.2	0.72	6.27239	0.389393	5	1.94697	5637	22548	86.3476	11581.1
2	2G031	4	5.2	0.72	6.27239	0.389393	10	3.89393	5637	22548	172.695	5790.55
2	2G031	4	5.2	0.72	6.27239	0.389393	9	3.50454	5341	21364	164.04	6096.09
2	2G031	4	5.2	0.72	6.27239	0.389393	9	3.50454	4676	18704	187.368	5337.08
2	2G031	4	5.2	0.72	6.27239	0.389393	11	4.28333	6986	27944	153.283	6523.9
2	2G031	4	5.2	0.72	6.27239	0.389393	6	2.33636	5286	21144	110.498	9049.98
2	2G031	4	5.2	0.72	6.27239	0.389393	10	3.89393	4861	19444	200.264	4993.41
2	2G031	4	5.2	0.72	6.27239	0.389393	4	1.55757	3992	15968	97.5434	10251.8
2	2G031	4	5.2	0.72	6.27239	0.389393	8	3.11515	5766	23064	135.065	7403.82
2	2G031	4	5.2	0.72	6.27239	0.389393	16	6.23029	5766	23064	270.131	3701.91
2	2G031	4	5.2	0.72	6.27239	0.389393	6	2.33636	4897	19588	119.275	8383.98
2	2G031	4	5.2	0.72	6.27239	0.389393	8	3.11515	4694	18776	165.911	6027.32
2	2G040	4	5.2	0.72	6.27239	0.389393	5	1.94697	1737	6948	280.22	3568.63
2	2G040	4	5.2	0.72	6.27239	0.389393	8	3.11515	2513	10052	309.903	3226.81
2	2G040	4	5.2	0.72	6.27239	0.389393	5	1.94697	2698	10792	180.408	5542.98
2	2G040	4	5.2	0.72	6.27239	0.389393	7	2.72575	2513	10052	271.165	3687.79
2	2G040	4	5.2	0.72	6.27239	0.389393	9	3.50454	3659	14636	239.447	4176.3
2	2G040	4	5.2	0.72	6.27239	0.389393	9	3.50454	7226	28904	121.248	8247.59
2	2G040	4	5.2	0.72	6.27239	0.389393	3	1.16818	1867	7468	156.425	6392.85
2	2G040	4	5.2	0.72	6.27239	0.389393	7	2.72575	3807	15228	178.996	5586.71
2	2G040	4	5.2	0.72	6.27239	0.389393	7	2.72575	3715	14860	183.429	5451.7
2	2G040	4	5.2	0.72	6.27239	0.389393	6	2.33636	1885	7540	309.862	3227.24
2	2G040	4	5.2	0.72	6.27239	0.389393	7	2.72575	3327	13308	204.821	4882.32
2	2G040	4	5.2	0.72	6.27239	0.389393	7	2.72575	2975	11900	229.055	4365.77
2	2G040	4	5.2	0.72	6.27239	0.389393	7	2.72575	4768	19072	142.919	6996.96
2	2G040	4	5.2	0.72	6.27239	0.389393	7	2.72575	1645	6580	414.248	2414.01
2	2G040	4	5.2	0.72	6.27239	0.389393	11	4.28333	4602	18408	232.688	4297.59
2	2G040	4	5.2	0.72	6.27239	0.389393	9	3.50454	4177	16708	209.752	4767.53
2	2G040	4	5.2	0.72	6.27239	0.389393	8	3.11515	7522	30088	103.535	9658.61
2	2G040	4	5.2	0.72	6.27239	0.389393	5	1.94697	1645	6580	295.892	3379.62
2	2G040	4	5.2	0.72	6.27239	0.389393	5	1.94697	3308	13232	147.141	6796.21
2	2G040	4	5.2	0.72	6.27239	0.389393	5	1.94697	7799	31196	62.4108	16022.9
2	2G040	4	5.2	0.72	6.27239	0.389393	6	2.33636	3936	15744	148.397	6738.69
2	2G040	4	5.2	0.72	6.27239	0.389393	6	2.33636	3364	13456	173.63	5759.39
2	2G040	4	5.2	0.72	6.27239	0.389393	7	2.72575	3622	14488	188.139	5315.23
2	2G040	4	5.2	0.72	6.27239	0.389393	7	2.72575	3290	13160	207.124	4828.02
2	2G040	4	5.2	0.72	6.27239	0.389393	6	2.33636	4029	16116	144.971	6897.91
2	2G040	4	5.2	0.72	6.27239	0.389393	6	2.33636	2107	8428	277.214	3607.32
2	2G040	4	5.2	0.72	6.27239	0.389393	4	1.55757	3604	14416	108.045	9255.42
2	2G040	4	5.2	0.72	6.27239	0.389393	7	2.72575	3641	14564	187.157	5343.11
2	2G040	4	5.2	0.72	6.27239	0.389393	5	1.94697	3918	15672	124.232	8049.44
2	2G040	4	5.2	0.72	6.27239	0.389393	13	5.06211	5544	22176	228.27	4380.78
2	2G040	4	5.2	0.72	6.27239	0.389393	5	1.94697	4232	16928	115.015	8694.55
2	2G040	4	5.2	0.72	6.27239	0.389393	8	3.11515	3955	15820	196.912	5078.41
2	2G040	4	5.2	0.72	6.27239	0.389393	9	3.50454	5396	21584	162.367	6158.87
2	2G040	4	5.2	0.72	6.27239	0.389393	7	2.72575	2902	11608	234.817	4258.64
2	2G040	4	5.2	0.72	6.27239	0.389393	6	2.33636	3364	13456	173.63	5759.39
2	2G040	4	5.2	0.72	6.27239	0.389393	4	1.55757	2513	10052	154.952	6453.63
2	2G040	4	5.2	0.72	6.27239	0.389393	4	1.55757	3622	14488	107.508	9301.65
2	2G040	4	5.2	0.72	6.27239	0.389393	6	2.33636	2476	9904	235.901	4239.07
2	2G040	4	5.2	0.72	6.27239	0.389393	5	1.94697	1423	5692	342.053	2923.52
2	2G040	4	5.2	0.72	6.27239	0.389393	5	1.94697	2550	10200	190.879	5238.92
2	2G040	4	5.2	0.72	6.27239	0.389393	7	2.72575	4676	18704	145.731	6861.96
2	2G040	4	5.2	0.72	6.27239	0.389393	6	2.33636	2125	8500	274.866	3638.14
2	2G040	4	5.2	0.72	6.27239	0.389393	4	1.55757	3696	14784	105.355	9491.69
2	2G040	4	5.2	0.72	6.27239	0.389393	5	1.94697	3622	14488	134.385	7441.32
2	2G040	4	5.2	0.72	6.27239	0.389393	5	1.94697	3807	15228	127.854	7821.4
2	2G040	4	5.2	0.72	6.27239	0.389393	13	5.06211	5433	21732	232.934	4293.07
2	2G040	4	5.2	0.72	6.27239	0.389393	5	1.94697	4269	17076	114.018	8770.57
2	2G040	4	5.2	0.72	6.27239	0.389393	8	3.11515	4010	16040	194.211	5149.04
2	2G040	4	5.2	0.72	6.27239	0.389393	8	3.11515	4787	19148	162.688	6146.74
2	2G040	4	5.2	0.72	6.27239	0.389393	7	2.72575	3253	13012	209.48	4773.73
2	2G040	4	5.2	0.72	6.27239	0.389393	6	2.33636	3253	13012	179.554	5569.35
2	2G040	4	5.2	0.72	6.27239	0.389393	9	3.50454	4251	17004	206.101	4851.99
2	2G040	4	5.2	0.72	6.27239	0.389393	6	2.33636	4158	16632	140.474	7118.77
2	2G040	4	5.2	0.72	6.27239	0.389393	5	1.94697	1238	4952	393.168	2543.44
2	2G040	4	5.2	0.72	6.27239	0.389393	7	2.72575	2513	10052	271.165	3687.79
2	2G040	4	5.2	0.72	6.27239	0.389393	9	3.50454	4047	16188	216.49	4619.15
2	2G040	4	5.2	0.72	6.27239	0.389393	7	2.72575	3419	13676	199.309	5017.33
2	2G043	4	5.2	0.72	6.27239	0.389393	6	2.33636	3622	14488	161.262	6201.1
2	2G043	4	5.2	0.72	6.27239	0.389393	6	2.33636	2051	8204	284.783	3511.45
2	2G043	4	5.2	0.72	6.27239	0.389393	8	3.11515	2994	11976	260.116	3844.44
2	2G043	4	5.2	0.72	6.27239	0.389393	9	3.50454	3216	12864	272.43	3670.67
2	2G043	4	5.2	0.72	6.27239	0.389393	8	3.11515	4897	19588	159.033	6287.99
2	2G043	4	5.2	0.72	6.27239	0.389393	3	1.16818	1386	5544	210.711	4745.84
2	2G043	4	5.2	0.72	6.27239	0.389393	8	3.11515	3049	12196	255.424	3915.06
2	2G043	4	5.2	0.72	6.27239	0.389393	9	3.50454	4990	19960	175.578	5695.47
2	2G043	4	5.2	0.72	6.27239	0.389393	10	3.89393	5840	23360	166.692	5999.08
2	2G043	4	5.2	0.72	6.27239	0.389393	12	4.67272	4787	19148	244.032	4097.83
2	2G043	4	5.2	0.72	6.27239	0.389393	6	2.33636	4435	17740	131.7	7593.01
2	2G043	4	5.2	0.72	6.27239	0.389393	9	3.50454	4066	16264	215.478	4640.84
2	2G043	4	5.2	0.72	6.27239	0.389393	11	4.28333	3844	15376	278.572	3589.73
2	2G043	4	5.2	0.72	6.27239	0.389393	4	1.55757	2476	9904	157.267	6358.61
2	2G043	4	5.2	0.72	6.27239	0.389393	5	1.94697	3474	13896	140.11	7137.26
2	2G043	4	5.2	0.72	6.27239	0.389393	6	2.33636	4232	16928	138.017	7245.46
2	2G043	4	5.2	0.72	6.27239	0.389393	5	1.94697	2014	8056	241.679	4137.72
2	2G043	4	5.2	0.72	6.27239	0.389393	8	3.11515	4435	17740	175.6	5694.76
2	2G043	4	5.2	0.72	6.27239	0.389393	17	6.61969	8095	32380	204.438	4891.47
2	2G043	4	5.2	0.72	6.27239	0.389393	10	3.89393	7503	30012	129.746	7707.37
2	2G043	4	5.2	0.72	6.27239	0.389393	10	3.89393	4066	16264	239.42	4176.75
2	2G043	4	5.2	0.72	6.27239	0.389393	5	1.94697	3437	13748	141.618	7061.24
2	2G043	4	5.2	0.72	6.27239	0.389393	6	2.33636	7928	31712	73.6743	13573.3
2	2G043	4	5.2	0.72	6.27239	0.389393	11	4.28333	9296	37184	115.193	8681.1
2	2G043	4	5.2	0.72	6.27239	0.389393	8	3.11515	4435	17740	175.6	5694.76
2	2G043	4	5.2	0.72	6.27239	0.389393	6	2.33636	2754	11016	212.088	4715.03
2	2G043	4	5.2	0.72	6.27239	0.389393	2	0.778787	1996	7984	97.5434	10251.8
2	2G043	4	5.2	0.72	6.27239	0.389393	9	3.50454	3031	12124	289.058	3459.51
2	2G043	4	5.2	0.72	6.27239	0.389393	11	4.28333	3585	14340	298.698	3347.87
2	2G043	4	5.2	0.72	6.27239	0.389393	7	2.72575	6376	25504	106.876	9356.68
2	2G043	4	5.2	0.72	6.27239	0.389393	7	2.72575	7060	28240	96.521	10360.4
2	2G043	4	5.2	0.72	6.27239	0.389393	3	1.16818	2236	8944	130.61	7656.35
2	2G043	4	5.2	0.72	6.27239	0.389393	8	3.11515	3086	12344	252.361	3962.57
2	2G043	4	5.2	0.72	6.27239	0.389393	6	2.33636	3160	12640	184.839	5410.13
2	2G043	4	5.2	0.72	6.27239	0.389393	7	2.72575	2791	11164	244.156	4095.75
2	2G043	4	5.2	0.72	6.27239	0.389393	8	3.11515	5396	21584	144.327	6928.73
2	2G043	4	5.2	0.72	6.27239	0.389393	9	3.50454	6838	27352	128.127	7804.73
2	2G043	4	5.2	0.72	6.27239	0.389393	11	4.28333	4417	17668	242.434	4124.83
2	2G043	4	5.2	0.72	6.27239	0.389393	13	5.06211	3863	15452	327.602	3052.48
2	2G043	4	5.2	0.72	6.27239	0.389393	7	2.72575	5692	22768	119.719	8352.92
2	2G043	4	5.2	0.72	6.27239	0.389393	8	3.11515	4861	19444	160.211	6241.76
2	2G043	4	5.2	0.72	6.27239	0.389393	14	5.45151	7670	30680	177.689	5627.8
2	2G043	4	5.2	0.72	6.27239	0.389393	7	2.72575	5267	21068	129.379	7729.24
2	2G043	4	5.2	0.72	6.27239	0.389393	10	3.89393	3142	12568	309.829	3227.58
2	2G043	4	5.2	0.72	6.27239	0.389393	7	2.72575	3031	12124	224.823	4447.94
2	2G043	4	5.2	0.72	6.27239	0.389393	5	1.94697	5877	23508	82.8215	12074.2
2	2G043	4	5.2	0.72	6.27239	0.389393	16	6.23029	4879	19516	319.24	3132.44
2	2G043	4	5.2	0.72	6.27239	0.389393	5	1.94697	4325	17300	112.541	8885.62
2	2G043	4	5.2	0.72	6.27239	0.389393	6	2.33636	5119	20476	114.102	8764.06
2	2G043	4	5.2	0.72	6.27239	0.389393	8	3.11515	4897	19588	159.033	6287.99
2	2G043	4	5.2	0.72	6.27239	0.389393	7	2.72575	6154	24616	110.731	9030.9
2	2G043	4	5.2	0.72	6.27239	0.389393	8	3.11515	4842	19368	160.84	6217.36
2	2G047	4	5.2	0.72	6.27239	0.389393	9	3.50454	9499	37996	92.2344	10841.9
2	2G047	4	5.2	0.72	6.27239	0.389393	3	1.16818	924	3696	316.066	3163.9
2	2G047	4	5.2	0.72	6.27239	0.389393	7	2.72575	3585	14340	190.08	5260.93
2	2G047	4	5.2	0.72	6.27239	0.389393	4	1.55757	4990	19960	78.0347	12814.8
2	2G047	4	5.2	0.72	6.27239	0.389393	12	4.67272	3973	15892	294.03	3401.02
2	2G047	4	5.2	0.72	6.27239	0.389393	5	1.94697	3437	13748	141.618	7061.24
2	2G047	4	5.2	0.72	6.27239	0.389393	11	4.28333	5027	20108	213.016	4694.48
2	2G047	4	5.2	0.72	6.27239	0.389393	8	3.11515	3160	12640	246.451	4057.59
2	2G047	4	5.2	0.72	6.27239	0.389393	10	3.89393	3918	15672	248.464	4024.72
2	2G047	4	5.2	0.72	6.27239	0.389393	9	3.50454	5600	22400	156.453	6391.71
2	2G047	4	5.2	0.72	6.27239	0.389393	8	3.11515	6820	27280	114.192	8757.21
2	2G047	4	5.2	0.72	6.27239	0.389393	7	2.72575	3936	15744	173.13	5776.02
2	2G047	4	5.2	0.72	6.27239	0.389393	7	2.72575	3123	12492	218.2	4582.95
2	2G047	4	5.2	0.72	6.27239	0.389393	8	3.11515	5489	21956	141.881	7048.14
2	2G047	4	5.2	0.72	6.27239	0.389393	3	1.16818	1164	4656	250.898	3985.69
2	2G047	4	5.2	0.72	6.27239	0.389393	9	3.50454	4861	19444	180.238	5548.23
2	2G047	4	5.2	0.72	6.27239	0.389393	6	2.33636	3696	14784	158.033	6327.79
2	2G047	4	5.2	0.72	6.27239	0.389393	5	1.94697	3530	14120	137.887	7252.31
2	2G047	4	5.2	0.72	6.27239	0.389393	10	3.89393	5267	21068	184.827	5410.47
2	2G047	4	5.2	0.72	6.27239	0.389393	4	1.55757	1830	7320	212.783	4699.62
2	2G047	4	5.2	0.72	6.27239	0.389393	1	0.389393	1072	4288	90.81	11012
2	2G047	4	5.2	0.72	6.27239	0.389393	4	1.55757	2550	10200	152.703	6548.65
2	2G047	4	5.2	0.72	6.27239	0.389393	8	3.11515	4768	19072	163.336	6122.34
2	2G047	4	5.2	0.72	6.27239	0.389393	6	2.33636	5378	21512	108.607	9207.49
2	2G047	4	5.2	0.72	6.27239	0.389393	9	3.50454	4454	17816	196.707	5083.69
2	2G047	4	5.2	0.72	6.27239	0.389393	16	6.23029	11846	47384	131.485	7605.42
2	2G047	4	5.2	0.72	6.27239	0.389393	16	6.23029	6524	26096	238.745	4188.57
2	2G047	4	5.2	0.72	6.27239	0.389393	10	3.89393	5452	21808	178.555	5600.51
2	2G047	4	5.2	0.72	6.27239	0.389393	10	3.89393	2476	9904	393.168	2543.44
2	2G047	4	5.2	0.72	6.27239	0.389393	8	3.11515	4158	16632	187.298	5339.07
2	2G047	4	5.2	0.72	6.27239	0.389393	10	3.89393	6025	24100	161.574	6189.11
2	2G047	4	5.2	0.72	6.27239	0.389393	5	1.94697	5045	20180	96.48	10364.8
2	2G047	4	5.2	0.72	6.27239	0.389393	8	3.11515	3733	14932	208.622	4793.35
2	2G047	4	5.2	0.72	6.27239	0.389393	9	3.50454	5932	23728	147.696	6770.65
2	2G047	4	5.2	0.72	6.27239	0.389393	4	1.55757	3826	15304	101.776	9825.54
2	2G047	4	5.2	0.72	6.27239	0.389393	6	2.33636	4565	18260	127.95	7815.58
2	2G047	4	5.2	0.72	6.27239	0.389393	9	3.50454	4639	18556	188.863	5294.85
2	2G047	4	5.2	0.72	6.27239	0.389393	7	2.72575	2902	11608	234.817	4258.64
2	2G047	4	5.2	0.72	6.27239	0.389393	12	4.67272	3918	15672	298.157	3353.94
2	2G047	4	5.2	0.72	6.27239	0.389393	4	1.55757	5360	21440	72.648	13765
2	2G047	4	5.2	0.72	6.27239	0.389393	13	5.06211	4713	18852	268.519	3724.14
2	2G047	4	5.2	0.72	6.27239	0.389393	8	3.11515	4824	19296	161.44	6194.25
2	2G047	4	5.2	0.72	6.27239	0.389393	2	0.778787	1386	5544	140.474	7118.77
2	2G047	4	5.2	0.72	6.27239	0.389393	4	1.55757	3123	12492	124.686	8020.17
2	2G047	4	5.2	0.72	6.27239	0.389393	10	3.89393	3992	15968	243.859	4100.74
2	2G047	4	5.2	0.72	6.27239	0.389393	6	2.33636	4750	19000	122.966	8132.31
2	2G047	4	5.2	0.72	6.27239	0.389393	10	3.89393	4565	18260	213.249	4689.35
2	2G047	4	5.2	0.72	6.27239	0.389393	7	2.72575	5045	20180	135.072	7403.46
2	2G047	4	5.2	0.72	6.27239	0.389393	12	4.67272	2273	9092	513.938	1945.76
2	2G047	4	5.2	0.72	6.27239	0.389393	6	2.33636	1164	4656	501.796	1992.84
2	2G047	4	5.2	0.72	6.27239	0.389393	10	3.89393	4528	18112	214.992	4651.34
2	2G047	4	5.2	0.72	6.27239	0.389393	9	3.50454	4861	19444	180.238	5548.23
2	2G047	4	5.2	0.72	6.27239	0.389393	15	5.8409	4399	17596	331.945	3012.55
2	2G047	4	5.2	0.72	6.27239	0.389393	5	1.94697	6006	24024	81.0426	12339.2
2	2G047	4	5.2	0.72	6.27239	0.389393	6	2.33636	4602	18408	126.921	7878.92
2	2G047	4	5.2	0.72	6.27239	0.389393	14	5.45151	2310	9240	589.99	1694.94
2	2G047	4	5.2	0.72	6.27239	0.389393	7	2.72575	5323	21292	128.018	7811.42
2	2G055	4	5.2	0.72	6.27239	0.389393	13	5.06211	5489	21956	230.557	4337.32
2	2G055	4	5.2	0.72	6.27239	0.389393	7	2.72575	2680	10720	254.268	3932.86
2	2G055	4	5.2	0.72	6.27239	0.389393	9	3.50454	5655	22620	154.931	6454.48
2	2G055	4	5.2	0.72	6.27239	0.389393	5	1.94697	1571	6284	309.829	3227.58
2	2G055	4	5.2	0.72	6.27239	0.389393	10	3.89393	4639	18556	209.848	4765.36
2	2G055	4	5.2	0.72	6.27239	0.389393	13	5.06211	9444	37776	134.003	7462.5
2	2G055	4	5.2	0.72	6.27239	0.389393	8	3.11515	4934	19736	157.841	6335.5
2	2G055	4	5.2	0.72	6.27239	0.389393	11	4.28333	3511	14044	304.993	3278.76
2	2G055	4	5.2	0.72	6.27239	0.389393	7	2.72575	4546	18184	149.898	6671.18
2	2G055	4	5.2	0.72	6.27239	0.389393	9	3.50454	3936	15744	222.595	4492.46
2	2G055	4	5.2	0.72	6.27239	0.389393	11	4.28333	2476	9904	432.485	2312.22
2	2G055	4	5.2	0.72	6.27239	0.389393	7	2.72575	1867	7468	364.991	2739.79
2	2G055	4	5.2	0.72	6.27239	0.389393	11	4.28333	6561	26244	163.212	6127.01
2	2G055	4	5.2	0.72	6.27239	0.389393	9	3.50454	5581	22324	156.985	6370.02
2	2G055	4	5.2	0.72	6.27239	0.389393	12	4.67272	3253	13012	359.109	2784.67
2	2G055	4	5.2	0.72	6.27239	0.389393	7	2.72575	5249	20996	129.823	7702.82
2	2G055	4	5.2	0.72	6.27239	0.389393	14	5.45151	4639	18556	293.787	3403.83
2	2G055	4	5.2	0.72	6.27239	0.389393	7	2.72575	3068	12272	222.112	4502.24
2	2G055	4	5.2	0.72	6.27239	0.389393	7	2.72575	4306	17224	158.253	6318.99
2	2G055	4	5.2	0.72	6.27239	0.389393	5	1.94697	4768	19072	102.085	9795.75
2	2G055	4	5.2	0.72	6.27239	0.389393	8	3.11515	4491	17964	173.411	5766.66
2	2G055	4	5.2	0.72	6.27239	0.389393	8	3.11515	4805	19220	162.078	6169.85
2	2G055	4	5.2	0.72	6.27239	0.389393	11	4.28333	3844	15376	278.572	3589.73
2	2G055	4	5.2	0.72	6.27239	0.389393	7	2.72575	2957	11828	230.449	4339.35
2	2G055	4	5.2	0.72	6.27239	0.389393	7	2.72575	2994	11976	227.601	4393.65
2	2G055	4	5.2	0.72	6.27239	0.389393	10	3.89393	5008	20032	194.386	5144.41
2	2G055	4	5.2	0.72	6.27239	0.389393	5	1.94697	1848	7392	263.388	3796.68
2	2G055	4	5.2	0.72	6.27239	0.389393	8	3.11515	5175	20700	150.49	6644.95
2	2G055	4	5.2	0.72	6.27239	0.389393	8	3.11515	4824	19296	161.44	6194.25
2	2G055	4	5.2	0.72	6.27239	0.389393	7	2.72575	3197	12788	213.149	4691.55
2	2G055	4	5.2	0.72	6.27239	0.389393	9	3.50454	1830	7320	478.762	2088.72
2	2G055	4	5.2	0.72	6.27239	0.389393	11	4.28333	8353	33412	128.197	7800.48
2	2G055	4	5.2	0.72	6.27239	0.389393	4	1.55757	2698	10792	144.327	6928.73
2	2G055	4	5.2	0.72	6.27239	0.389393	12	4.67272	5470	21880	213.561	4682.5
2	2G055	4	5.2	0.72	6.27239	0.389393	12	4.67272	6875	27500	169.917	5885.22
2	2G055	4	5.2	0.72	6.27239	0.389393	11	4.28333	3900	15600	274.572	3642.03
2	2G055	4	5.2	0.72	6.27239	0.389393	10	3.89393	4195	16780	232.058	4309.27
2	2G055	4	5.2	0.72	6.27239	0.389393	3	1.16818	943	3772	309.698	3228.95
2	2G055	4	5.2	0.72	6.27239	0.389393	5	1.94697	5895	23580	82.5686	12111.1
2	2G055	4	5.2	0.72	6.27239	0.389393	6	2.33636	5230	20920	111.681	8954.1
2	2G055	4	5.2	0.72	6.27239	0.389393	6	2.33636	3179	12716	183.734	5442.65
2	2G055	4	5.2	0.72	6.27239	0.389393	8	3.11515	5082	20328	153.244	6525.54
2	2G055	4	5.2	0.72	6.27239	0.389393	6	2.33636	2421	9684	241.26	4144.91
2	2G055	4	5.2	0.72	6.27239	0.389393	8	3.11515	4750	19000	163.955	6099.23
2	2G055	4	5.2	0.72	6.27239	0.389393	9	3.50454	3105	12420	282.169	3543.97
2	2G055	4	5.2	0.72	6.27239	0.389393	7	2.72575	2476	9904	275.217	3633.49
2	2G055	4	5.2	0.72	6.27239	0.389393	10	3.89393	4565	18260	213.249	4689.35
2	2G055	4	5.2	0.72	6.27239	0.389393	12	4.67272	5914	23656	197.528	5062.58
2	2G055	4	5.2	0.72	6.27239	0.389393	4	1.55757	1312	5248	296.794	3369.34
2	2G055	4	5.2	0.72	6.27239	0.389393	9	3.50454	6080	24320	144.101	6939.57
2	2G055	4	5.2	0.72	6.27239	0.389393	10	3.89393	3955	15820	246.14	4062.73
2	2G055	4	5.2	0.72	6.27239	0.389393	8	3.11515	2883	11532	270.131	3701.91
2	2G055	4	5.2	0.72	6.27239	0.389393	11	4.28333	3567	14268	300.205	3331.06
2	2G055	4	5.2	0.72	6.27239	0.389393	6	2.33636	3567	14268	163.748	6106.94
2	2G066	4	5.2	0.72	6.27239	0.389393	7	2.72575	6912	27648	98.5877	10143.3
2	2G066	4	5.2	0.72	6.27239	0.389393	12	4.67272	7004	28016	166.788	5995.65
2	2G066	4	5.2	0.72	6.27239	0.389393	7	2.72575	2033	8132	335.189	2983.4
2	2G066	4	5.2	0.72	6.27239	0.389393	5	1.94697	2791	11164	174.397	5734.05
2	2G066	4	5.2	0.72	6.27239	0.389393	7	2.72575	4417	17668	154.276	6481.88
2	2G066	4	5.2	0.72	6.27239	0.389393	8	3.11515	5785	23140	134.622	7428.22
2	2G066	4	5.2	0.72	6.27239	0.389393	6	2.33636	5433	21732	107.508	9301.65
2	2G066	4	5.2	0.72	6.27239	0.389393	9	3.50454	5415	21660	161.798	6180.55
2	2G066	4	5.2	0.72	6.27239	0.389393	8	3.11515	5803	23212	134.204	7451.33
2	2G066	4	5.2	0.72	6.27239	0.389393	3	1.16818	1497	5988	195.087	5125.92
2	2G066	4	5.2	0.72	6.27239	0.389393	5	1.94697	4325	17300	112.541	8885.62
2	2G066	4	5.2	0.72	6.27239	0.389393	10	3.89393	6764	27056	143.921	6948.24
2	2G066	4	5.2	0.72	6.27239	0.389393	4	1.55757	1589	6356	245.056	4080.71
2	2G066	4	5.2	0.72	6.27239	0.389393	6	2.33636	5655	22620	103.287	9681.73
2	2G066	4	5.2	0.72	6.27239	0.389393	5	1.94697	3696	14784	131.694	7593.35
2	2G066	4	5.2	0.72	6.27239	0.389393	5	1.94697	5175	20700	94.0564	10631.9
2	2G066	4	5.2	0.72	6.27239	0.389393	7	2.72575	6893	27572	98.8595	10115.4
2	2G066	4	5.2	0.72	6.27239	0.389393	5	1.94697	4990	19960	97.5434	10251.8
2	2G066	4	5.2	0.72	6.27239	0.389393	7	2.72575	3826	15304	178.107	5614.59
2	2G066	4	5.2	0.72	6.27239	0.389393	11	4.28333	5470	21880	195.764	5108.18
2	2G066	4	5.2	0.72	6.27239	0.389393	6	2.33636	3585	14340	162.926	6137.75
2	2G066	4	5.2	0.72	6.27239	0.389393	10	3.89393	5581	22324	174.428	5733.02
2	2G066	4	5.2	0.72	6.27239	0.389393	9	3.50454	3216	12864	272.43	3670.67
2	2G066	4	5.2	0.72	6.27239	0.389393	9	3.50454	5951	23804	147.225	6792.33
2	2G066	4	5.2	0.72	6.27239	0.389393	5	1.94697	1904	7616	255.642	3911.73
2	2G066	4	5.2	0.72	6.27239	0.389393	7	2.72575	6598	26392	103.28	9682.46
2	2G066	4	5.2	0.72	6.27239	0.389393	4	1.55757	3308	13232	117.713	8495.27
2	2G066	4	5.2	0.72	6.27239	0.389393	5	1.94697	1996	7984	243.859	4100.74
2	2G066	4	5.2	0.72	6.27239	0.389393	6	2.33636	4121	16484	141.735	7055.42
2	2G066	4	5.2	0.72	6.27239	0.389393	7	2.72575	5581	22324	122.1	8190.03
2	2G066	4	5.2	0.72	6.27239	0.389393	7	2.72575	4731	18924	144.037	6942.67
2	2G066	4	5.2	0.72	6.27239	0.389393	4	1.55757	3290	13160	118.357	8449.04
2	2G066	4	5.2	0.72	6.27239	0.389393	3	1.16818	3789	15156	77.0771	12974
2	2G066	4	5.2	0.72	6.27239	0.389393	8	3.11515	5304	21216	146.83	6810.59
2	2G066	4	5.2	0.72	6.27239	0.389393	11	4.28333	6117	24468	175.058	5712.38
2	2G066	4	5.2	0.72	6.27239	0.389393	6	2.33636	5766	23064	101.299	9871.77
2	2G066	4	5.2	0.72	6.27239	0.389393	6	2.33636	5230	20920	111.681	8954.1
2	2G066	4	5.2	0.72	6.27239	0.389393	5	1.94697	4472	17888	108.842	9187.63
2	2G066	4	5.2	0.72	6.27239	0.389393	5	1.94697	5064	20256	96.118	10403.9
2	2G066	4	5.2	0.72	6.27239	0.389393	6	2.33636	4824	19296	121.08	8259
2	2G066	4	5.2	0.72	6.27239	0.389393	8	3.11515	4047	16188	192.436	5196.55
2	2G066	4	5.2	0.72	6.27239	0.389393	6	2.33636	5082	20328	114.933	8700.71
2	2G066	4	5.2	0.72	6.27239	0.389393	10	3.89393	7522	30088	129.418	7726.89
2	2G066	4	5.2	0.72	6.27239	0.389393	8	3.11515	4121	16484	188.98	5291.56
2	2G066	4	5.2	0.72	6.27239	0.389393	6	2.33636	5396	21584	108.245	9238.3
2	2G066	4	5.2	0.72	6.27239	0.389393	8	3.11515	8427	33708	92.4156	10820.7
2	2G066	4	5.2	0.72	6.27239	0.389393	6	2.33636	4657	18628	125.422	7973.09
2	2G066	4	5.2	0.72	6.27239	0.389393	6	2.33636	4362	17448	133.904	7468.03
2	2G066	4	5.2	0.72	6.27239	0.389393	8	3.11515	5895	23580	132.11	7569.47
2	2G066	4	5.2	0.72	6.27239	0.389393	10	3.89393	7060	28240	137.887	7252.31
2	2G066	4	5.2	0.72	6.27239	0.389393	6	2.33636	4953	19812	117.927	8479.86
2	2G066	4	5.2	0.72	6.27239	0.389393	8	3.11515	4824	19296	161.44	6194.25
2	2G066	4	5.2	0.72	6.27239	0.389393	10	3.89393	5840	23360	166.692	5999.08
2	2G066	4	5.2	0.72	6.27239	0.389393	6	2.33636	4971	19884	117.499	8510.67
2	2G066	4	5.2	0.72	6.27239	0.389393	10	3.89393	4602	18408	211.535	4727.35
2	2G066	4	5.2	0.72	6.27239	0.389393	9	3.50454	3049	12196	287.352	3480.06
2	2G069	4	5.2	0.72	6.27239	0.389393	6	2.33636	6949	27796	84.0538	11897.1
2	2G069	4	5.2	0.72	6.27239	0.389393	10	3.89393	5544	22176	175.592	5695.01
2	2G069	4	5.2	0.72	6.27239	0.389393	10	3.89393	5378	21512	181.012	5524.49
2	2G069	4	5.2	0.72	6.27239	0.389393	9	3.50454	4362	17448	200.856	4978.68
2	2G069	4	5.2	0.72	6.27239	0.389393	12	4.67272	5119	20476	228.205	4382.03
2	2G069	4	5.2	0.72	6.27239	0.389393	12	4.67272	5600	22400	208.604	4793.78
2	2G069	4	5.2	0.72	6.27239	0.389393	5	1.94697	5286	21144	92.0813	10860
2	2G069	4	5.2	0.72	6.27239	0.389393	6	2.33636	9407	37628	62.091	16105.4
2	2G069	4	5.2	0.72	6.27239	0.389393	10	3.89393	5711	22844	170.458	5866.56
2	2G069	4	5.2	0.72	6.27239	0.389393	9	3.50454	5286	21144	165.746	6033.32
2	2G069	4	5.2	0.72	6.27239	0.389393	6	2.33636	7614	30456	76.7126	13035.7
2	2G069	4	5.2	0.72	6.27239	0.389393	3	1.16818	1719	6876	169.892	5886.08
2	2G069	4	5.2	0.72	6.27239	0.389393	7	2.72575	4916	19664	138.616	7214.15
2	2G069	4	5.2	0.72	6.27239	0.389393	9	3.50454	5785	23140	151.449	6602.86
2	2G069	4	5.2	0.72	6.27239	0.389393	6	2.33636	6210	24840	94.0564	10631.9
2	2G069	4	5.2	0.72	6.27239	0.389393	12	4.67272	3437	13748	339.884	2942.18
2	2G069	4	5.2	0.72	6.27239	0.389393	9	3.50454	4491	17964	195.087	5125.92
2	2G069	4	5.2	0.72	6.27239	0.389393	8	3.11515	3401	13604	228.988	4367.05
2	2G069	4	5.2	0.72	6.27239	0.389393	12	4.67272	5600	22400	208.604	4793.78
2	2G069	4	5.2	0.72	6.27239	0.389393	15	5.8409	11310	45240	129.109	7745.38
2	2G069	4	5.2	0.72	6.27239	0.389393	6	2.33636	5433	21732	107.508	9301.65
2	2G069	4	5.2	0.72	6.27239	0.389393	5	1.94697	3789	15156	128.462	7784.42
2	2G069	4	5.2	0.72	6.27239	0.389393	11	4.28333	5526	22104	193.781	5160.48
2	2G069	4	5.2	0.72	6.27239	0.389393	6	2.33636	7762	31048	75.2499	13289
2	2G069	4	5.2	0.72	6.27239	0.389393	6	2.33636	12124	48496	48.1763	20757.1
2	2G069	4	5.2	0.72	6.27239	0.389393	8	3.11515	4084	16336	190.692	5244.05
2	2G069	4	5.2	0.72	6.27239	0.389393	2	0.778787	5452	21808	35.7111	28002.5
2	2G069	4	5.2	0.72	6.27239	0.389393	7	2.72575	4158	16632	163.886	6101.8
2	2G069	4	5.2	0.72	6.27239	0.389393	9	3.50454	6117	24468	143.23	6981.8
2	2G069	4	5.2	0.72	6.27239	0.389393	6	2.33636	6598	26392	88.5253	11296.2
2	2G069	4	5.2	0.72	6.27239	0.389393	4	1.55757	1941	7764	200.615	4984.68
2	2G069	4	5.2	0.72	6.27239	0.389393	6	2.33636	5729	22916	101.953	9808.42
2	2G069	4	5.2	0.72	6.27239	0.389393	6	2.33636	6672	26688	87.5435	11422.9
2	2G069	4	5.2	0.72	6.27239	0.389393	9	3.50454	6690	26760	130.962	7635.81
2	2G069	4	5.2	0.72	6.27239	0.389393	8	3.11515	2624	10496	296.794	3369.34
2	2G069	4	5.2	0.72	6.27239	0.389393	9	3.50454	7744	30976	113.137	8838.82
2	2G069	4	5.2	0.72	6.27239	0.389393	8	3.11515	5489	21956	141.881	7048.14
2	2G069	4	5.2	0.72	6.27239	0.389393	7	2.72575	4934	19736	138.111	7240.57
2	2G069	4	5.2	0.72	6.27239	0.389393	9	3.50454	7337	29348	119.413	8374.28
2	2G069	4	5.2	0.72	6.27239	0.389393	8	3.11515	4824	19296	161.44	6194.25
2	2G069	4	5.2	0.72	6.27239	0.389393	6	2.33636	3696	14784	158.033	6327.79
2	2G069	4	5.2	0.72	6.27239	0.389393	11	4.28333	4602	18408	232.688	4297.59
2	2G069	4	5.2	0.72	6.27239	0.389393	7	2.72575	4805	19220	141.819	7051.26
2	2G069	4	5.2	0.72	6.27239	0.389393	8	3.11515	5766	23064	135.065	7403.82
2	2G069	4	5.2	0.72	6.27239	0.389393	8	3.11515	3955	15820	196.912	5078.41
2	2G069	4	5.2	0.72	6.27239	0.389393	6	2.33636	5489	21956	106.411	9397.52
2	2G069	4	5.2	0.72	6.27239	0.389393	9	3.50454	6025	24100	145.417	6876.79
2	2G069	4	5.2	0.72	6.27239	0.389393	7	2.72575	3493	13972	195.087	5125.92
2	2G069	4	5.2	0.72	6.27239	0.389393	13	5.06211	5822	23288	217.37	4600.45
2	2G069	4	5.2	0.72	6.27239	0.389393	6	2.33636	2717	10868	214.976	4651.68
2	2G069	4	5.2	0.72	6.27239	0.389393	6	2.33636	3604	14416	162.067	6170.28
2	2G069	4	5.2	0.72	6.27239	0.389393	7	2.72575	3715	14860	183.429	5451.7
2	2G069	4	5.2	0.72	6.27239	0.389393	10	3.89393	5969	23876	163.09	6131.59
2	2G069	4	5.2	0.72	6.27239	0.389393	10	3.89393	3345	13380	291.026	3436.11
2	2G069	4	5.2	0.72	6.27239	0.389393	5	1.94697	3678	14712	132.339	7556.37
2	2G069	4	5.2	0.72	6.27239	0.389393	9	3.50454	4066	16264	215.478	4640.84
2	2G071	4	5.2	0.72	6.27239	0.389393	7	2.72575	5064	20256	134.565	7431.34
2	2G071	4	5.2	0.72	6.27239	0.389393	10	3.89393	6653	26612	146.322	6834.22
2	2G071	4	5.2	0.72	6.27239	0.389393	10	3.89393	8464	33856	115.015	8694.55
2	2G071	4	5.2	0.72	6.27239	0.389393	16	6.23029	11662	46648	133.56	7487.29
2	2G071	4	5.2	0.72	6.27239	0.389393	11	4.28333	10682	42728	100.246	9975.42
2	2G071	4	5.2	0.72	6.27239	0.389393	7	2.72575	4639	18556	146.893	6807.66
2	2G071	4	5.2	0.72	6.27239	0.389393	6	2.33636	2144	8576	272.43	3670.67
2	2G071	4	5.2	0.72	6.27239	0.389393	7	2.72575	4472	17888	152.379	6562.59
2	2G071	4	5.2	0.72	6.27239	0.389393	7	2.72575	2421	9684	281.47	3552.78
2	2G071	4	5.2	0.72	6.27239	0.389393	11	4.28333	4934	19736	217.031	4607.63
2	2G071	4	5.2	0.72	6.27239	0.389393	8	3.11515	2920	11680	266.708	3749.42
2	2G071	4	5.2	0.72	6.27239	0.389393	8	3.11515	4528	18112	171.994	5814.17
2	2G071	4	5.2	0.72	6.27239	0.389393	10	3.89393	3789	15156	256.924	3892.21
2	2G071	4	5.2	0.72	6.27239	0.389393	5	1.94697	4620	18480	105.355	9491.69
2	2G071	4	5.2	0.72	6.27239	0.389393	10	3.89393	4953	19812	196.544	5087.91
2	2G071	4	5.2	0.72	6.27239	0.389393	8	3.11515	5877	23508	132.514	7546.35
2	2G071	4	5.2	0.72	6.27239	0.389393	7	2.72575	3918	15672	173.925	5749.6
2	2G071	4	5.2	0.72	6.27239	0.389393	7	2.72575	1663	6652	409.764	2440.43
2	2G071	4	5.2	0.72	6.27239	0.389393	6	2.33636	4103	16412	142.357	7024.6
2	2G071	4	5.2	0.72	6.27239	0.389393	3	1.16818	1682	6728	173.63	5759.39
2	2G071	4	5.2	0.72	6.27239	0.389393	6	2.33636	3234	12936	180.609	5536.82
2	2G071	4	5.2	0.72	6.27239	0.389393	5	1.94697	4010	16040	121.382	8238.46
2	2G071	4	5.2	0.72	6.27239	0.389393	10	3.89393	4010	16040	242.764	4119.23
2	2G071	4	5.2	0.72	6.27239	0.389393	2	0.778787	1423	5692	136.821	7308.81
2	2G071	4	5.2	0.72	6.27239	0.389393	9	3.50454	4435	17740	197.55	5062.01
2	2G071	4	5.2	0.72	6.27239	0.389393	10	3.89393	6284	25136	154.915	6455.17
2	2G071	4	5.2	0.72	6.27239	0.389393	12	4.67272	4897	19588	238.55	4191.99
2	2G071	4	5.2	0.72	6.27239	0.389393	6	2.33636	4306	17224	135.646	7372.15
2	2G071	4	5.2	0.72	6.27239	0.389393	4	1.55757	3604	14416	108.045	9255.42
2	2G071	4	5.2	0.72	6.27239	0.389393	7	2.72575	5785	23140	117.794	8489.4
2	2G071	4	5.2	0.72	6.27239	0.389393	10	3.89393	5341	21364	182.266	5486.48
2	2G071	4	5.2	0.72	6.27239	0.389393	16	6.23029	4491	17964	346.821	2883.33
2	2G071	4	5.2	0.72	6.27239	0.389393	5	1.94697	4861	19444	100.132	9986.82
2	2G071	4	5.2	0.72	6.27239	0.389393	5	1.94697	8538	34152	57.0089	17541.1
2	2G071	4	5.2	0.72	6.27239	0.389393	12	4.67272	6117	24468	190.973	5236.35
2	2G071	4	5.2	0.72	6.27239	0.389393	3	1.16818	1848	7392	158.033	6327.79
2	2G071	4	5.2	0.72	6.27239	0.389393	10	3.89393	4639	18556	209.848	4765.36
2	2G071	4	5.2	0.72	6.27239	0.389393	7	2.72575	3604	14416	189.078	5288.81
2	2G071	4	5.2	0.72	6.27239	0.389393	9	3.50454	2680	10720	326.916	3058.89
2	2G071	4	5.2	0.72	6.27239	0.389393	9	3.50454	3253	13012	269.331	3712.9
2	2G071	4	5.2	0.72	6.27239	0.389393	6	2.33636	5396	21584	108.245	9238.3
2	2G071	4	5.2	0.72	6.27239	0.389393	7	2.72575	3752	15008	181.62	5506
2	2G071	4	5.2	0.72	6.27239	0.389393	11	4.28333	6006	24024	178.294	5608.72
2	2G071	4	5.2	0.72	6.27239	0.389393	1	0.389393	2347	9388	41.4778	24109.3
2	2G071	4	5.2	0.72	6.27239	0.389393	13	5.06211	6413	25652	197.338	5067.45
2	2G071	4	5.2	0.72	6.27239	0.389393	5	1.94697	2070	8280	235.141	4252.77
2	2G071	4	5.2	0.72	6.27239	0.389393	10	3.89393	4583	18332	212.412	4707.84
2	2G071	4	5.2	0.72	6.27239	0.389393	7	2.72575	9185	36740	74.1903	13478.8
2	2G071	4	5.2	0.72	6.27239	0.389393	8	3.11515	7060	28240	110.31	9065.38
2	2G071	4	5.2	0.72	6.27239	0.389393	11	4.28333	5766	23064	185.715	5384.6
2	2G071	4	5.2	0.72	6.27239	0.389393	7	2.72575	5360	21440	127.134	7865.72
2	2G071	4	5.2	0.72	6.27239	0.389393	8	3.11515	5859	23436	132.921	7523.24
2	2G077	4	5.2	0.72	6.27239	0.389393	8	3.11515	3068	12272	253.842	3939.46
2	2G077	4	5.2	0.72	6.27239	0.389393	11	4.28333	3345	13380	320.129	3123.74
2	2G077	4	5.2	0.72	6.27239	0.389393	9	3.50454	3826	15304	228.995	4366.91
2	2G077	4	5.2	0.72	6.27239	0.389393	13	5.06211	3881	15524	326.083	3066.7
2	2G077	4	5.2	0.72	6.27239	0.389393	3	1.16818	1294	5176	225.692	4430.82
2	2G077	4	5.2	0.72	6.27239	0.389393	8	3.11515	2236	8944	348.295	2871.13
2	2G077	4	5.2	0.72	6.27239	0.389393	6	2.33636	2144	8576	272.43	3670.67
2	2G077	4	5.2	0.72	6.27239	0.389393	10	3.89393	4861	19444	200.264	4993.41
2	2G077	4	5.2	0.72	6.27239	0.389393	8	3.11515	3290	13160	236.713	4224.52
2	2G077	4	5.2	0.72	6.27239	0.389393	9	3.50454	4713	18852	185.898	5379.31
2	2G077	4	5.2	0.72	6.27239	0.389393	3	1.16818	1183	4732	246.868	4050.75
2	2G077	4	5.2	0.72	6.27239	0.389393	3	1.16818	1349	5396	216.49	4619.15
2	2G077	4	5.2	0.72	6.27239	0.389393	6	2.33636	1201	4804	486.336	2056.19
2	2G077	4	5.2	0.72	6.27239	0.389393	8	3.11515	3437	13748	226.589	4413.28
2	2G077	4	5.2	0.72	6.27239	0.389393	4	1.55757	1977	7908	196.962	5077.13
2	2G077	4	5.2	0.72	6.27239	0.389393	8	3.11515	3622	14488	215.016	4650.82
2	2G077	4	5.2	0.72	6.27239	0.389393	8	3.11515	4676	18704	166.55	6004.21
2	2G077	4	5.2	0.72	6.27239	0.389393	9	3.50454	7171	28684	122.178	8184.81
2	2G077	4	5.2	0.72	6.27239	0.389393	9	3.50454	3419	13676	256.255	3902.37
2	2G077	4	5.2	0.72	6.27239	0.389393	8	3.11515	4251	17004	183.201	5458.49
2	2G077	4	5.2	0.72	6.27239	0.389393	5	1.94697	4620	18480	105.355	9491.69
2	2G077	4	5.2	0.72	6.27239	0.389393	9	3.50454	4232	16928	207.026	4830.31
2	2G077	4	5.2	0.72	6.27239	0.389393	3	1.16818	4066	16264	71.8261	13922.5
2	2G077	4	5.2	0.72	6.27239	0.389393	9	3.50454	3641	14564	240.63	4155.75
2	2G077	4	5.2	0.72	6.27239	0.389393	6	2.33636	2994	11976	195.087	5125.92
2	2G077	4	5.2	0.72	6.27239	0.389393	9	3.50454	3863	15452	226.802	4409.14
2	2G077	4	5.2	0.72	6.27239	0.389393	6	2.33636	4435	17740	131.7	7593.01
2	2G077	4	5.2	0.72	6.27239	0.389393	6	2.33636	2846	11384	205.232	4872.54
2	2G077	4	5.2	0.72	6.27239	0.389393	7	2.72575	3049	12196	223.496	4474.36
2	2G077	4	5.2	0.72	6.27239	0.389393	8	3.11515	3881	15524	200.666	4983.39
2	2G077	4	5.2	0.72	6.27239	0.389393	5	1.94697	4103	16412	118.631	8429.52
2	2G077	4	5.2	0.72	6.27239	0.389393	9	3.50454	4713	18852	185.898	5379.31
2	2G077	4	5.2	0.72	6.27239	0.389393	6	2.33636	2440	9760	239.381	4177.44
2	2G077	4	5.2	0.72	6.27239	0.389393	9	3.50454	2329	9316	376.185	2658.27
2	2G077	4	5.2	0.72	6.27239	0.389393	9	3.50454	7411	29644	118.221	8458.74
2	2G077	4	5.2	0.72	6.27239	0.389393	12	4.67272	5323	21292	219.459	4556.66
2	2G077	4	5.2	0.72	6.27239	0.389393	7	2.72575	3973	15892	171.517	5830.31
2	2G077	4	5.2	0.72	6.27239	0.389393	8	3.11515	5341	21364	145.813	6858.1
2	2G077	4	5.2	0.72	6.27239	0.389393	2	0.778787	2550	10200	76.3516	13097.3
2	2G077	4	5.2	0.72	6.27239	0.389393	9	3.50454	4140	16560	211.627	4725.3
2	2G077	4	5.2	0.72	6.27239	0.389393	5	1.94697	5045	20180	96.48	10364.8
2	2G077	4	5.2	0.72	6.27239	0.389393	8	3.11515	5101	20404	152.673	6549.93
2	2G077	4	5.2	0.72	6.27239	0.389393	4	1.55757	2162	8648	180.108	5552.23
2	2G077	4	5.2	0.72	6.27239	0.389393	7	2.72575	2476	9904	275.217	3633.49
2	2G077	4	5.2	0.72	6.27239	0.389393	6	2.33636	3474	13896	168.132	5947.71
2	2G077	4	5.2	0.72	6.27239	0.389393	10	3.89393	4953	19812	196.544	5087.91
2	2G077	4	5.2	0.72	6.27239	0.389393	9	3.50454	5304	21216	165.184	6053.86
2	2G077	4	5.2	0.72	6.27239	0.389393	10	3.89393	5175	20700	188.113	5315.96
2	2G077	4	5.2	0.72	6.27239	0.389393	5	1.94697	2403	9612	202.556	4936.91
2	2G077	4	5.2	0.72	6.27239	0.389393	13	5.06211	5692	22768	222.335	4497.73
2	2G077	4	5.2	0.72	6.27239	0.389393	13	5.06211	4583	18332	276.135	3621.41
2	2G077	4	5.2	0.72	6.27239	0.389393	16	6.23029	10423	41692	149.436	6691.82
2	2G077	4	5.2	0.72	6.27239	0.389393	10	3.89393	7781	31124	125.11	7992.95
2	2G077	4	5.2	0.72	6.27239	0.389393	10	3.89393	7947	31788	122.497	8163.47
2	2G077	4	5.2	0.72	6.27239	0.389393	4	1.55757	2902	11608	134.181	7452.62
2	2G082	4	5.2	0.72	6.27239	0.389393	5	1.94697	3049	12196	159.64	6264.1
2	2G082	4	5.2	0.72	6.27239	0.389393	9	3.50454	4269	17076	205.232	4872.54
2	2G082	4	5.2	0.72	6.27239	0.389393	9	3.50454	4343	17372	201.735	4957
2	2G082	4	5.2	0.72	6.27239	0.389393	7	2.72575	2661	10644	256.084	3904.98
2	2G082	4	5.2	0.72	6.27239	0.389393	9	3.50454	5600	22400	156.453	6391.71
2	2G082	4	5.2	0.72	6.27239	0.389393	8	3.11515	3290	13160	236.713	4224.52
2	2G082	4	5.2	0.72	6.27239	0.389393	10	3.89393	7060	28240	137.887	7252.31
2	2G082	4	5.2	0.72	6.27239	0.389393	6	2.33636	4546	18184	128.484	7783.05
2	2G082	4	5.2	0.72	6.27239	0.389393	8	3.11515	3622	14488	215.016	4650.82
2	2G082	4	5.2	0.72	6.27239	0.389393	7	2.72575	3216	12864	211.89	4719.43
2	2G082	4	5.2	0.72	6.27239	0.389393	11	4.28333	2920	11680	366.723	2726.85
2	2G082	4	5.2	0.72	6.27239	0.389393	17	6.61969	3530	14120	468.816	2133.03
2	2G082	4	5.2	0.72	6.27239	0.389393	12	4.67272	6062	24248	192.705	5189.27
2	2G082	4	5.2	0.72	6.27239	0.389393	13	5.06211	3493	13972	362.304	2760.11
2	2G082	4	5.2	0.72	6.27239	0.389393	10	3.89393	3567	14268	272.914	3664.16
2	2G082	4	5.2	0.72	6.27239	0.389393	8	3.11515	4010	16040	194.211	5149.04
2	2G082	4	5.2	0.72	6.27239	0.389393	10	3.89393	4805	19220	202.598	4935.88
2	2G082	4	5.2	0.72	6.27239	0.389393	8	3.11515	2532	10128	307.578	3251.21
2	2G082	4	5.2	0.72	6.27239	0.389393	9	3.50454	6616	26464	132.427	7551.35
2	2G082	4	5.2	0.72	6.27239	0.389393	11	4.28333	6431	25724	166.511	6005.61
2	2G082	4	5.2	0.72	6.27239	0.389393	20	7.78787	11329	45316	171.857	5818.8
2	2G082	4	5.2	0.72	6.27239	0.389393	4	1.55757	2051	8204	189.855	5267.17
2	2G082	4	5.2	0.72	6.27239	0.389393	7	2.72575	4805	19220	141.819	7051.26
2	2G082	4	5.2	0.72	6.27239	0.389393	6	2.33636	4953	19812	117.927	8479.86
2	2G082	4	5.2	0.72	6.27239	0.389393	7	2.72575	3271	13084	208.327	4800.14
2	2G082	4	5.2	0.72	6.27239	0.389393	7	2.72575	3419	13676	199.309	5017.33
2	2G082	4	5.2	0.72	6.27239	0.389393	2	0.778787	1072	4288	181.62	5506
2	2G082	4	5.2	0.72	6.27239	0.389393	7	2.72575	2883	11532	236.364	4230.76
2	2G082	4	5.2	0.72	6.27239	0.389393	6	2.33636	2828	11312	206.538	4841.72
2	2G082	4	5.2	0.72	6.27239	0.389393	7	2.72575	5914	23656	115.225	8678.7
2	2G082	4	5.2	0.72	6.27239	0.389393	12	4.67272	7984	31936	146.315	6834.56
2	2G082	4	5.2	0.72	6.27239	0.389393	7	2.72575	5045	20180	135.072	7403.46
2	2G082	4	5.2	0.72	6.27239	0.389393	11	4.28333	5064	20256	211.46	4729.03
2	2G082	4	5.2	0.72	6.27239	0.389393	10	3.89393	4269	17076	228.035	4385.28
2	2G082	4	5.2	0.72	6.27239	0.389393	10	3.89393	4750	19000	204.944	4879.39
2	2G082	4	5.2	0.72	6.27239	0.389393	10	3.89393	4824	19296	201.8	4955.4
2	2G082	4	5.2	0.72	6.27239	0.389393	12	4.67272	5637	22548	207.234	4825.46
2	2G082	4	5.2	0.72	6.27239	0.389393	7	2.72575	1996	7984	341.402	2929.1
2	2G082	4	5.2	0.72	6.27239	0.389393	11	4.28333	2828	11312	378.653	2640.94
2	2G082	4	5.2	0.72	6.27239	0.389393	8	3.11515	3807	15228	204.567	4888.37
2	2G082	4	5.2	0.72	6.27239	0.389393	9	3.50454	3308	13232	264.853	3775.67
2	2G082	4	5.2	0.72	6.27239	0.389393	12	4.67272	7319	29276	159.609	6265.3
2	2G082	4	5.2	0.72	6.27239	0.389393	6	2.33636	6321	25284	92.4047	10822
2	2G082	4	5.2	0.72	6.27239	0.389393	3	1.16818	1035	4140	282.169	3543.97
2	2G082	4	5.2	0.72	6.27239	0.389393	10	3.89393	4934	19736	197.301	5068.4
2	2G082	4	5.2	0.72	6.27239	0.389393	5	1.94697	6487	25948	75.0334	13327.4
2	2G082	4	5.2	0.72	6.27239	0.389393	8	3.11515	6099	24396	127.691	7831.41
2	2G082	4	5.2	0.72	6.27239	0.389393	5	1.94697	1645	6580	295.892	3379.62
2	2G082	4	5.2	0.72	6.27239	0.389393	7	2.72575	5932	23728	114.875	8705.12
2	2G082	4	5.2	0.72	6.27239	0.389393	4	1.55757	3530	14120	110.31	9065.38
2	2G082	4	5.2	0.72	6.27239	0.389393	3	1.16818	924	3696	316.066	3163.9
2	2G082	4	5.2	0.72	6.27239	0.389393	10	3.89393	6635	26540	146.719	6815.73
3	3G274	4	5.2	0.72	6.27239	0.389393	5	1.94697	3179	12716	153.112	6531.19
3	3G274	4	5.2	0.72	6.27239	0.389393	10	3.89393	4546	18184	214.141	4669.83
3	3G274	4	5.2	0.72	6.27239	0.389393	6	2.33636	2624	10496	222.595	4492.46
3	3G274	4	5.2	0.72	6.27239	0.389393	4	1.55757	1719	6876	226.523	4414.56
3	3G274	4	5.2	0.72	6.27239	0.389393	7	2.72575	5969	23876	114.163	8759.41
3	3G274	4	5.2	0.72	6.27239	0.389393	8	3.11515	3530	14120	220.619	4532.69
3	3G274	4	5.2	0.72	6.27239	0.389393	6	2.33636	3641	14564	160.42	6233.63
3	3G274	4	5.2	0.72	6.27239	0.389393	4	1.55757	2125	8500	183.244	5457.21
3	3G274	4	5.2	0.72	6.27239	0.389393	7	2.72575	3437	13748	198.265	5043.74
3	3G274	4	5.2	0.72	6.27239	0.389393	8	3.11515	2458	9832	316.838	3156.19
3	3G274	4	5.2	0.72	6.27239	0.389393	7	2.72575	8150	32600	83.6121	11960
3	3G274	4	5.2	0.72	6.27239	0.389393	6	2.33636	5008	20032	116.631	8574.02
3	3G274	4	5.2	0.72	6.27239	0.389393	7	2.72575	3641	14564	187.157	5343.11
3	3G274	4	5.2	0.72	6.27239	0.389393	5	1.94697	5008	20032	97.1928	10288.8
3	3G274	4	5.2	0.72	6.27239	0.389393	4	1.55757	4676	18704	83.2749	12008.4
3	3G274	4	5.2	0.72	6.27239	0.389393	4	1.55757	6967	27868	55.8911	17891.9
3	3G274	4	5.2	0.72	6.27239	0.389393	1	0.389393	1164	4656	83.6326	11957.1
3	3G274	4	5.2	0.72	6.27239	0.389393	9	3.50454	4435	17740	197.55	5062.01
3	3G274	4	5.2	0.72	6.27239	0.389393	6	2.33636	4805	19220	121.559	8226.47
3	3G274	4	5.2	0.72	6.27239	0.389393	5	1.94697	3012	12048	161.601	6188.09
3	3G274	4	5.2	0.72	6.27239	0.389393	3	1.16818	3752	15008	77.8372	12847.3
3	3G274	4	5.2	0.72	6.27239	0.389393	1	0.389393	1515	6060	64.2563	15562.7
3	3G274	4	5.2	0.72	6.27239	0.389393	3	1.16818	4842	19368	60.315	16579.6
3	3G274	4	5.2	0.72	6.27239	0.389393	6	2.33636	5175	20700	112.868	8859.94
3	3G274	4	5.2	0.72	6.27239	0.389393	9	3.50454	5360	21440	163.458	6117.78
3	3G274	4	5.2	0.72	6.27239	0.389393	1	0.389393	1016	4064	95.8153	10436.7
3	3G274	4	5.2	0.72	6.27239	0.389393	6	2.33636	4103	16412	142.357	7024.6
3	3G274	4	5.2	0.72	6.27239	0.389393	3	1.16818	1127	4508	259.135	3858.99
3	3G274	4	5.2	0.72	6.27239	0.389393	7	2.72575	2957	11828	230.449	4339.35
3	3G274	4	5.2	0.72	6.27239	0.389393	6	2.33636	3548	14192	164.625	6074.41
3	3G274	4	5.2	0.72	6.27239	0.389393	6	2.33636	3364	13456	173.63	5759.39
3	3G274	4	5.2	0.72	6.27239	0.389393	5	1.94697	4158	16632	117.061	8542.52
3	3G274	4	5.2	0.72	6.27239	0.389393	3	1.16818	2310	9240	126.426	7909.74
3	3G274	4	5.2	0.72	6.27239	0.389393	8	3.11515	3715	14860	209.633	4770.24
3	3G274	4	5.2	0.72	6.27239	0.389393	8	3.11515	5082	20328	153.244	6525.54
3	3G274	4	5.2	0.72	6.27239	0.389393	4	1.55757	2366	9464	164.579	6076.12
3	3G274	4	5.2	0.72	6.27239	0.389393	6	2.33636	2181	8724	267.808	3734.01
3	3G274	4	5.2	0.72	6.27239	0.389393	7	2.72575	3253	13012	209.48	4773.73
3	3G274	4	5.2	0.72	6.27239	0.389393	7	2.72575	4343	17372	156.905	6373.28
3	3G274	4	5.2	0.72	6.27239	0.389393	9	3.50454	4639	18556	188.863	5294.85
3	3G274	4	5.2	0.72	6.27239	0.389393	9	3.50454	6173	24692	141.93	7045.72
3	3G274	4	5.2	0.72	6.27239	0.389393	9	3.50454	4528	18112	193.493	5168.15
3	3G274	4	5.2	0.72	6.27239	0.389393	3	1.16818	2125	8500	137.433	7276.28
3	3G274	4	5.2	0.72	6.27239	0.389393	5	1.94697	6117	24468	79.572	12567.2
3	3G274	4	5.2	0.72	6.27239	0.389393	5	1.94697	2513	10052	193.689	5162.9
3	3G274	4	5.2	0.72	6.27239	0.389393	6	2.33636	3715	14860	157.225	6360.32
3	3G274	4	5.2	0.72	6.27239	0.389393	9	3.50454	3659	14636	239.447	4176.3
3	3G274	4	5.2	0.72	6.27239	0.389393	8	3.11515	5193	20772	149.969	6668.06
3	3G274	4	5.2	0.72	6.27239	0.389393	6	2.33636	3308	13232	176.569	5663.51
3	3G274	4	5.2	0.72	6.27239	0.389393	6	2.33636	3160	12640	184.839	5410.13
3	3G279	4	5.2	0.72	6.27239	0.389393	8	3.11515	5581	22324	139.542	7166.28
3	3G279	4	5.2	0.72	6.27239	0.389393	8	3.11515	4306	17224	180.861	5529.11
3	3G279	4	5.2	0.72	6.27239	0.389393	5	1.94697	4103	16412	118.631	8429.52
3	3G279	4	5.2	0.72	6.27239	0.389393	13	5.06211	6154	24616	205.643	4862.79
3	3G279	4	5.2	0.72	6.27239	0.389393	5	1.94697	3327	13308	146.3	6835.25
3	3G279	4	5.2	0.72	6.27239	0.389393	3	1.16818	4306	17224	67.8228	14744.3
3	3G279	4	5.2	0.72	6.27239	0.389393	9	3.50454	4694	18776	186.65	5357.62
3	3G279	4	5.2	0.72	6.27239	0.389393	3	1.16818	2938	11752	99.4027	10060.1
3	3G279	4	5.2	0.72	6.27239	0.389393	4	1.55757	1774	7096	219.5	4555.8
3	3G279	4	5.2	0.72	6.27239	0.389393	6	2.33636	4787	19148	122.016	8195.65
3	3G279	4	5.2	0.72	6.27239	0.389393	5	1.94697	4971	19884	97.9162	10212.8
3	3G279	4	5.2	0.72	6.27239	0.389393	5	1.94697	2236	8944	217.684	4593.81
3	3G279	4	5.2	0.72	6.27239	0.389393	6	2.33636	2329	9316	250.79	3987.4
3	3G279	4	5.2	0.72	6.27239	0.389393	8	3.11515	5489	21956	141.881	7048.14
3	3G279	4	5.2	0.72	6.27239	0.389393	8	3.11515	4583	18332	169.929	5884.8
3	3G279	4	5.2	0.72	6.27239	0.389393	2	0.778787	2846	11384	68.4106	14617.6
3	3G279	4	5.2	0.72	6.27239	0.389393	3	1.16818	1811	7244	161.262	6201.1
3	3G279	4	5.2	0.72	6.27239	0.389393	6	2.33636	5267	21068	110.896	9017.45
3	3G279	4	5.2	0.72	6.27239	0.389393	7	2.72575	4417	17668	154.276	6481.88
3	3G279	4	5.2	0.72	6.27239	0.389393	3	1.16818	1830	7320	159.587	6266.16
3	3G279	4	5.2	0.72	6.27239	0.389393	7	2.72575	5803	23212	117.429	8515.81
3	3G279	4	5.2	0.72	6.27239	0.389393	2	0.778787	979	3916	198.873	5028.33
3	3G279	4	5.2	0.72	6.27239	0.389393	4	1.55757	4824	19296	80.72	12388.5
3	3G279	4	5.2	0.72	6.27239	0.389393	6	2.33636	6542	26168	89.2831	11200.3
3	3G279	4	5.2	0.72	6.27239	0.389393	7	2.72575	4509	18036	151.128	6616.89
3	3G279	4	5.2	0.72	6.27239	0.389393	6	2.33636	5822	23288	100.325	9967.64
3	3G279	4	5.2	0.72	6.27239	0.389393	2	0.778787	2920	11680	66.6769	14997.7
3	3G279	4	5.2	0.72	6.27239	0.389393	7	2.72575	7189	28756	94.789	10549.7
3	3G279	4	5.2	0.72	6.27239	0.389393	10	3.89393	6413	25652	151.798	6587.68
3	3G279	4	5.2	0.72	6.27239	0.389393	10	3.89393	7688	30752	126.624	7897.41
3	3G279	4	5.2	0.72	6.27239	0.389393	3	1.16818	3585	14340	81.463	12275.5
3	3G279	4	5.2	0.72	6.27239	0.389393	11	4.28333	8132	32528	131.681	7594.1
3	3G279	4	5.2	0.72	6.27239	0.389393	7	2.72575	5045	20180	135.072	7403.46
3	3G279	4	5.2	0.72	6.27239	0.389393	4	1.55757	1331	5324	292.557	3418.14
3	3G279	4	5.2	0.72	6.27239	0.389393	5	1.94697	5341	21364	91.1331	10973
3	3G279	4	5.2	0.72	6.27239	0.389393	10	3.89393	4934	19736	197.301	5068.4
3	3G279	4	5.2	0.72	6.27239	0.389393	7	2.72575	6247	24988	109.082	9167.37
3	3G279	4	5.2	0.72	6.27239	0.389393	5	1.94697	4879	19516	99.7626	10023.8
3	3G279	4	5.2	0.72	6.27239	0.389393	6	2.33636	2717	10868	214.976	4651.68
3	3G279	4	5.2	0.72	6.27239	0.389393	5	1.94697	6450	25800	75.4638	13251.4
3	3G279	4	5.2	0.72	6.27239	0.389393	9	3.50454	5877	23508	149.079	6707.87
3	3G279	4	5.2	0.72	6.27239	0.389393	7	2.72575	5507	22028	123.74	8081.44
3	3G279	4	5.2	0.72	6.27239	0.389393	4	1.55757	4177	16708	93.2232	10726.9
3	3G279	4	5.2	0.72	6.27239	0.389393	7	2.72575	4583	18332	148.688	6725.48
3	3G279	4	5.2	0.72	6.27239	0.389393	3	1.16818	2495	9980	117.052	8543.2
3	3G279	4	5.2	0.72	6.27239	0.389393	5	1.94697	2495	9980	195.087	5125.92
3	3G279	4	5.2	0.72	6.27239	0.389393	6	2.33636	6967	27868	83.8367	11928
3	3G279	4	5.2	0.72	6.27239	0.389393	3	1.16818	2403	9612	121.533	8228.18
3	3G279	4	5.2	0.72	6.27239	0.389393	4	1.55757	3234	12936	120.406	8305.23
3	3G279	4	5.2	0.72	6.27239	0.389393	5	1.94697	3973	15892	122.512	8162.44
3	3G279	4	5.2	0.72	6.27239	0.389393	4	1.55757	1756	7024	221.75	4509.58
3	3G280	4	5.2	0.72	6.27239	0.389393	9	3.50454	5286	21144	165.746	6033.32
3	3G280	4	5.2	0.72	6.27239	0.389393	9	3.50454	5452	21808	160.7	6222.79
3	3G280	4	5.2	0.72	6.27239	0.389393	2	0.778787	1331	5324	146.278	6836.28
3	3G280	4	5.2	0.72	6.27239	0.389393	7	2.72575	2975	11900	229.055	4365.77
3	3G280	4	5.2	0.72	6.27239	0.389393	4	1.55757	6025	24100	64.6296	15472.8
3	3G280	4	5.2	0.72	6.27239	0.389393	8	3.11515	4916	19664	158.419	6312.38
3	3G280	4	5.2	0.72	6.27239	0.389393	3	1.16818	3197	12788	91.3497	10946.9
3	3G280	4	5.2	0.72	6.27239	0.389393	5	1.94697	1460	5840	333.385	2999.54
3	3G280	4	5.2	0.72	6.27239	0.389393	6	2.33636	5119	20476	114.102	8764.06
3	3G280	4	5.2	0.72	6.27239	0.389393	3	1.16818	2643	10572	110.498	9049.98
3	3G280	4	5.2	0.72	6.27239	0.389393	6	2.33636	4435	17740	131.7	7593.01
3	3G280	4	5.2	0.72	6.27239	0.389393	7	2.72575	4066	16264	167.594	5966.79
3	3G280	4	5.2	0.72	6.27239	0.389393	11	4.28333	4546	18184	235.555	4245.3
3	3G280	4	5.2	0.72	6.27239	0.389393	6	2.33636	3696	14784	158.033	6327.79
3	3G280	4	5.2	0.72	6.27239	0.389393	7	2.72575	6284	25136	108.44	9221.67
3	3G280	4	5.2	0.72	6.27239	0.389393	2	0.778787	1386	5544	140.474	7118.77
3	3G280	4	5.2	0.72	6.27239	0.389393	10	3.89393	8317	33268	117.047	8543.55
3	3G280	4	5.2	0.72	6.27239	0.389393	8	3.11515	2735	10940	284.748	3511.87
3	3G280	4	5.2	0.72	6.27239	0.389393	4	1.55757	5655	22620	68.8582	14522.6
3	3G280	4	5.2	0.72	6.27239	0.389393	4	1.55757	3031	12124	128.47	7783.9
3	3G280	4	5.2	0.72	6.27239	0.389393	10	3.89393	5951	23804	163.583	6113.1
3	3G280	4	5.2	0.72	6.27239	0.389393	7	2.72575	5415	21660	125.843	7946.43
3	3G280	4	5.2	0.72	6.27239	0.389393	2	0.778787	1386	5544	140.474	7118.77
3	3G280	4	5.2	0.72	6.27239	0.389393	12	4.67272	9998	39992	116.841	8558.61
3	3G280	4	5.2	0.72	6.27239	0.389393	5	1.94697	4565	18260	106.625	9378.69
3	3G280	4	5.2	0.72	6.27239	0.389393	6	2.33636	5156	20624	113.284	8827.41
3	3G280	4	5.2	0.72	6.27239	0.389393	3	1.16818	2828	11312	103.269	9683.44
3	3G280	4	5.2	0.72	6.27239	0.389393	5	1.94697	2051	8204	237.319	4213.73
3	3G280	4	5.2	0.72	6.27239	0.389393	10	3.89393	5470	21880	177.968	5619
3	3G280	4	5.2	0.72	6.27239	0.389393	6	2.33636	6579	26316	88.781	11263.7
3	3G280	4	5.2	0.72	6.27239	0.389393	7	2.72575	4029	16116	169.133	5912.49
3	3G280	4	5.2	0.72	6.27239	0.389393	11	4.28333	7873	31492	136.013	7352.23
3	3G280	4	5.2	0.72	6.27239	0.389393	7	2.72575	8963	35852	76.0279	13153.1
3	3G280	4	5.2	0.72	6.27239	0.389393	7	2.72575	2440	9760	279.278	3580.66
3	3G280	4	5.2	0.72	6.27239	0.389393	2	0.778787	1238	4952	157.267	6358.61
3	3G280	4	5.2	0.72	6.27239	0.389393	3	1.16818	3234	12936	90.3046	11073.6
3	3G280	4	5.2	0.72	6.27239	0.389393	6	2.33636	6043	24172	96.6556	10346
3	3G280	4	5.2	0.72	6.27239	0.389393	10	3.89393	6080	24320	160.112	6245.61
3	3G280	4	5.2	0.72	6.27239	0.389393	11	4.28333	5341	21364	200.493	4987.71
3	3G280	4	5.2	0.72	6.27239	0.389393	6	2.33636	4916	19664	118.814	8416.51
3	3G280	4	5.2	0.72	6.27239	0.389393	5	1.94697	4177	16708	116.529	8581.55
3	3G280	4	5.2	0.72	6.27239	0.389393	6	2.33636	3142	12568	185.898	5379.31
3	3G280	4	5.2	0.72	6.27239	0.389393	7	2.72575	4953	19812	137.581	7268.45
3	3G280	4	5.2	0.72	6.27239	0.389393	6	2.33636	4805	19220	121.559	8226.47
3	3G280	4	5.2	0.72	6.27239	0.389393	4	1.55757	1497	5988	260.116	3844.44
3	3G280	4	5.2	0.72	6.27239	0.389393	7	2.72575	4546	18184	149.898	6671.18
3	3G280	4	5.2	0.72	6.27239	0.389393	3	1.16818	4546	18184	64.2422	15566.1
3	3G280	4	5.2	0.72	6.27239	0.389393	4	1.55757	2791	11164	139.517	7167.56
3	3G280	4	5.2	0.72	6.27239	0.389393	8	3.11515	4657	18628	167.229	5979.81
3	3G280	4	5.2	0.72	6.27239	0.389393	2	0.778787	2218	8872	87.7803	11392.1
3	3G280	4	5.2	0.72	6.27239	0.389393	10	3.89393	3530	14120	275.774	3626.15
3	3G280	4	5.2	0.72	6.27239	0.389393	7	2.72575	4251	17004	160.301	6238.28
3	3G287	4	5.2	0.72	6.27239	0.389393	1	0.389393	1035	4140	94.0564	10631.9
3	3G287	4	5.2	0.72	6.27239	0.389393	1	0.389393	1737	6948	56.0439	17843.1
3	3G287	4	5.2	0.72	6.27239	0.389393	6	2.33636	3881	15524	150.5	6644.52
3	3G287	4	5.2	0.72	6.27239	0.389393	6	2.33636	3900	15600	149.767	6677.05
3	3G287	4	5.2	0.72	6.27239	0.389393	6	2.33636	3364	13456	173.63	5759.39
3	3G287	4	5.2	0.72	6.27239	0.389393	6	2.33636	4676	18704	124.912	8005.62
3	3G287	4	5.2	0.72	6.27239	0.389393	6	2.33636	1811	7244	322.523	3100.55
3	3G287	4	5.2	0.72	6.27239	0.389393	8	3.11515	5914	23656	131.685	7593.86
3	3G287	4	5.2	0.72	6.27239	0.389393	3	1.16818	2809	11236	103.968	9618.38
3	3G287	4	5.2	0.72	6.27239	0.389393	6	2.33636	3770	15080	154.931	6454.48
3	3G287	4	5.2	0.72	6.27239	0.389393	6	2.33636	3752	15008	155.674	6423.67
3	3G287	4	5.2	0.72	6.27239	0.389393	3	1.16818	2606	10424	112.066	8923.28
3	3G287	4	5.2	0.72	6.27239	0.389393	2	0.778787	5729	22916	33.9844	29425.3
3	3G287	4	5.2	0.72	6.27239	0.389393	5	1.94697	5600	22400	86.9182	11505.1
3	3G287	4	5.2	0.72	6.27239	0.389393	4	1.55757	2717	10868	143.317	6977.52
3	3G287	4	5.2	0.72	6.27239	0.389393	5	1.94697	1626	6504	299.349	3340.58
3	3G287	4	5.2	0.72	6.27239	0.389393	3	1.16818	2218	8872	131.67	7594.72
3	3G287	4	5.2	0.72	6.27239	0.389393	4	1.55757	1663	6652	234.151	4270.75
3	3G287	4	5.2	0.72	6.27239	0.389393	6	2.33636	4509	18036	129.539	7719.7
3	3G287	4	5.2	0.72	6.27239	0.389393	3	1.16818	2735	10940	106.781	9365
3	3G287	4	5.2	0.72	6.27239	0.389393	9	3.50454	4879	19516	179.573	5568.78
3	3G287	4	5.2	0.72	6.27239	0.389393	20	7.78787	14600	58400	133.354	7498.84
3	3G287	4	5.2	0.72	6.27239	0.389393	8	3.11515	5027	20108	154.921	6454.91
3	3G287	4	5.2	0.72	6.27239	0.389393	11	4.28333	7226	28904	148.191	6748.03
3	3G287	4	5.2	0.72	6.27239	0.389393	8	3.11515	8705	34820	89.4643	11177.6
3	3G287	4	5.2	0.72	6.27239	0.389393	5	1.94697	6616	26464	73.5704	13592.4
3	3G287	4	5.2	0.72	6.27239	0.389393	13	5.06211	10183	40732	124.279	8046.44
3	3G287	4	5.2	0.72	6.27239	0.389393	5	1.94697	2199	8796	221.347	4517.8
3	3G287	4	5.2	0.72	6.27239	0.389393	5	1.94697	3585	14340	135.772	7365.3
3	3G287	4	5.2	0.72	6.27239	0.389393	3	1.16818	1996	7984	146.315	6834.56
3	3G287	4	5.2	0.72	6.27239	0.389393	6	2.33636	4990	19960	117.052	8543.2
3	3G287	4	5.2	0.72	6.27239	0.389393	7	2.72575	3641	14564	187.157	5343.11
3	3G287	4	5.2	0.72	6.27239	0.389393	4	1.55757	3678	14712	105.871	9445.46
3	3G287	4	5.2	0.72	6.27239	0.389393	7	2.72575	4066	16264	167.594	5966.79
3	3G287	4	5.2	0.72	6.27239	0.389393	9	3.50454	3530	14120	248.197	4029.06
3	3G287	4	5.2	0.72	6.27239	0.389393	6	2.33636	2938	11752	198.805	5030.05
3	3G287	4	5.2	0.72	6.27239	0.389393	11	4.28333	8353	33412	128.197	7800.48
3	3G287	4	5.2	0.72	6.27239	0.389393	5	1.94697	3142	12568	154.915	6455.17
3	3G287	4	5.2	0.72	6.27239	0.389393	6	2.33636	4491	17964	130.058	7688.88
3	3G287	4	5.2	0.72	6.27239	0.389393	10	3.89393	3900	15600	249.611	4006.23
3	3G287	4	5.2	0.72	6.27239	0.389393	5	1.94697	3863	15452	126.001	7936.45
3	3G287	4	5.2	0.72	6.27239	0.389393	10	3.89393	4343	17372	224.15	4461.3
3	3G287	4	5.2	0.72	6.27239	0.389393	5	1.94697	1294	5176	376.153	2658.49
3	3G287	4	5.2	0.72	6.27239	0.389393	6	2.33636	5175	20700	112.868	8859.94
3	3G287	4	5.2	0.72	6.27239	0.389393	6	2.33636	4639	18556	125.909	7942.27
3	3G287	4	5.2	0.72	6.27239	0.389393	4	1.55757	1405	5620	277.148	3608.18
3	3G287	4	5.2	0.72	6.27239	0.389393	5	1.94697	3456	13824	140.84	7100.28
3	3G287	4	5.2	0.72	6.27239	0.389393	5	1.94697	3863	15452	126.001	7936.45
3	3G287	4	5.2	0.72	6.27239	0.389393	5	1.94697	4121	16484	118.113	8466.5
3	3G287	4	5.2	0.72	6.27239	0.389393	4	1.55757	4805	19220	81.0392	12339.7
3	3G287	4	5.2	0.72	6.27239	0.389393	6	2.33636	4121	16484	141.735	7055.42
3	3G291	4	5.2	0.72	6.27239	0.389393	8	3.11515	7910	31640	98.456	10156.8
3	3G291	4	5.2	0.72	6.27239	0.389393	10	3.89393	8686	34744	112.075	8922.6
3	3G291	4	5.2	0.72	6.27239	0.389393	5	1.94697	2458	9832	198.023	5049.91
3	3G291	4	5.2	0.72	6.27239	0.389393	8	3.11515	3031	12124	256.941	3891.95
3	3G291	4	5.2	0.72	6.27239	0.389393	5	1.94697	4990	19960	97.5434	10251.8
3	3G291	4	5.2	0.72	6.27239	0.389393	3	1.16818	1072	4288	272.43	3670.67
3	3G291	4	5.2	0.72	6.27239	0.389393	4	1.55757	1053	4212	369.794	2704.21
3	3G291	4	5.2	0.72	6.27239	0.389393	8	3.11515	2329	9316	334.387	2990.55
3	3G291	4	5.2	0.72	6.27239	0.389393	3	1.16818	979	3916	298.309	3352.22
3	3G291	4	5.2	0.72	6.27239	0.389393	9	3.50454	5932	23728	147.696	6770.65
3	3G291	4	5.2	0.72	6.27239	0.389393	13	5.06211	4435	17740	285.35	3504.47
3	3G291	4	5.2	0.72	6.27239	0.389393	12	4.67272	3918	15672	298.157	3353.94
3	3G291	4	5.2	0.72	6.27239	0.389393	7	2.72575	3548	14192	192.063	5206.63
3	3G291	4	5.2	0.72	6.27239	0.389393	7	2.72575	2329	9316	292.588	3417.77
3	3G291	4	5.2	0.72	6.27239	0.389393	9	3.50454	3548	14192	246.938	4049.6
3	3G291	4	5.2	0.72	6.27239	0.389393	12	4.67272	4232	16928	276.035	3622.73
3	3G291	4	5.2	0.72	6.27239	0.389393	7	2.72575	4121	16484	165.358	6047.5
3	3G291	4	5.2	0.72	6.27239	0.389393	6	2.33636	3049	12196	191.568	5220.09
3	3G291	4	5.2	0.72	6.27239	0.389393	8	3.11515	4879	19516	159.62	6264.87
3	3G291	4	5.2	0.72	6.27239	0.389393	8	3.11515	6764	27056	115.137	8685.31
3	3G291	4	5.2	0.72	6.27239	0.389393	7	2.72575	2458	9832	277.233	3607.08
3	3G291	4	5.2	0.72	6.27239	0.389393	7	2.72575	2532	10128	269.13	3715.67
3	3G291	4	5.2	0.72	6.27239	0.389393	5	1.94697	2957	11828	164.607	6075.09
3	3G291	4	5.2	0.72	6.27239	0.389393	5	1.94697	3715	14860	131.021	7632.39
3	3G291	4	5.2	0.72	6.27239	0.389393	13	5.06211	6727	26908	188.127	5315.57
3	3G291	4	5.2	0.72	6.27239	0.389393	8	3.11515	2938	11752	265.074	3772.54
3	3G291	4	5.2	0.72	6.27239	0.389393	4	1.55757	3382	13528	115.137	8685.31
3	3G291	4	5.2	0.72	6.27239	0.389393	8	3.11515	6210	24840	125.408	7973.94
3	3G291	4	5.2	0.72	6.27239	0.389393	3	1.16818	1515	6060	192.769	5187.56
3	3G291	4	5.2	0.72	6.27239	0.389393	10	3.89393	4657	18628	209.037	4783.85
3	3G291	4	5.2	0.72	6.27239	0.389393	10	3.89393	4731	18924	205.767	4859.87
3	3G291	4	5.2	0.72	6.27239	0.389393	7	2.72575	3493	13972	195.087	5125.92
3	3G291	4	5.2	0.72	6.27239	0.389393	8	3.11515	6284	25136	123.932	8068.96
3	3G291	4	5.2	0.72	6.27239	0.389393	11	4.28333	7485	29940	143.064	6989.89
3	3G291	4	5.2	0.72	6.27239	0.389393	6	2.33636	3123	12492	187.028	5346.78
3	3G291	4	5.2	0.72	6.27239	0.389393	4	1.55757	2273	9092	171.313	5837.29
3	3G291	4	5.2	0.72	6.27239	0.389393	4	1.55757	4750	19000	81.9775	12198.5
3	3G291	4	5.2	0.72	6.27239	0.389393	8	3.11515	4232	16928	184.023	5434.09
3	3G291	4	5.2	0.72	6.27239	0.389393	6	2.33636	2181	8724	267.808	3734.01
3	3G291	4	5.2	0.72	6.27239	0.389393	3	1.16818	1719	6876	169.892	5886.08
3	3G291	4	5.2	0.72	6.27239	0.389393	8	3.11515	4306	17224	180.861	5529.11
3	3G291	4	5.2	0.72	6.27239	0.389393	4	1.55757	4509	18036	86.3591	11579.6
3	3G291	4	5.2	0.72	6.27239	0.389393	7	2.72575	4861	19444	140.185	7133.44
3	3G291	4	5.2	0.72	6.27239	0.389393	3	1.16818	1571	6284	185.898	5379.31
3	3G291	4	5.2	0.72	6.27239	0.389393	8	3.11515	5008	20032	155.509	6430.52
3	3G291	4	5.2	0.72	6.27239	0.389393	4	1.55757	3493	13972	111.478	8970.36
3	3G291	4	5.2	0.72	6.27239	0.389393	7	2.72575	2476	9904	275.217	3633.49
3	3G291	4	5.2	0.72	6.27239	0.389393	6	2.33636	5378	21512	108.607	9207.49
3	3G291	4	5.2	0.72	6.27239	0.389393	4	1.55757	4971	19884	78.333	12766
3	3G291	4	5.2	0.72	6.27239	0.389393	10	3.89393	4639	18556	209.848	4765.36
3	3G291	4	5.2	0.72	6.27239	0.389393	6	2.33636	4288	17152	136.215	7341.33
3	3G291	4	5.2	0.72	6.27239	0.389393	7	2.72575	6080	24320	112.079	8922.3
3	3G291	4	5.2	0.72	6.27239	0.389393	7	2.72575	7633	30532	89.2753	11201.3
3	3G293	4	5.2	0.72	6.27239	0.389393	6	2.33636	5212	20848	112.066	8923.28
3	3G293	4	5.2	0.72	6.27239	0.389393	9	3.50454	3770	15080	232.397	4302.99
3	3G293	4	5.2	0.72	6.27239	0.389393	6	2.33636	4269	17076	136.821	7308.81
3	3G293	4	5.2	0.72	6.27239	0.389393	7	2.72575	4491	17964	151.734	6590.47
3	3G293	4	5.2	0.72	6.27239	0.389393	12	4.67272	3789	15156	308.308	3243.51
3	3G293	4	5.2	0.72	6.27239	0.389393	7	2.72575	5600	22400	121.685	8217.91
3	3G293	4	5.2	0.72	6.27239	0.389393	9	3.50454	6431	25724	136.236	7340.19
3	3G293	4	5.2	0.72	6.27239	0.389393	12	4.67272	3955	15820	295.368	3385.61
3	3G293	4	5.2	0.72	6.27239	0.389393	6	2.33636	2865	11460	203.871	4905.07
3	3G293	4	5.2	0.72	6.27239	0.389393	3	1.16818	1534	6136	190.381	5252.62
3	3G293	4	5.2	0.72	6.27239	0.389393	7	2.72575	2920	11680	233.369	4285.05
3	3G293	4	5.2	0.72	6.27239	0.389393	13	5.06211	5655	22620	223.789	4468.49
3	3G293	4	5.2	0.72	6.27239	0.389393	6	2.33636	1552	6208	376.347	2657.12
3	3G293	4	5.2	0.72	6.27239	0.389393	8	3.11515	5156	20624	151.045	6620.56
3	3G293	4	5.2	0.72	6.27239	0.389393	5	1.94697	2403	9612	202.556	4936.91
3	3G293	4	5.2	0.72	6.27239	0.389393	7	2.72575	4306	17224	158.253	6318.99
3	3G293	4	5.2	0.72	6.27239	0.389393	6	2.33636	4269	17076	136.821	7308.81
3	3G293	4	5.2	0.72	6.27239	0.389393	3	1.16818	1201	4804	243.168	4112.38
3	3G293	4	5.2	0.72	6.27239	0.389393	6	2.33636	3622	14488	161.262	6201.1
3	3G293	4	5.2	0.72	6.27239	0.389393	4	1.55757	1571	6284	247.863	4034.48
3	3G293	4	5.2	0.72	6.27239	0.389393	6	2.33636	5193	20772	112.476	8890.75
3	3G293	4	5.2	0.72	6.27239	0.389393	5	1.94697	3752	15008	129.729	7708.4
3	3G293	4	5.2	0.72	6.27239	0.389393	7	2.72575	2643	10572	257.828	3878.56
3	3G293	4	5.2	0.72	6.27239	0.389393	9	3.50454	5822	23288	150.487	6645.09
3	3G293	4	5.2	0.72	6.27239	0.389393	8	3.11515	3437	13748	226.589	4413.28
3	3G293	4	5.2	0.72	6.27239	0.389393	7	2.72575	5212	20848	130.744	7648.53
3	3G293	4	5.2	0.72	6.27239	0.389393	11	4.28333	4842	19368	221.155	4521.72
3	3G293	4	5.2	0.72	6.27239	0.389393	9	3.50454	3752	15008	233.511	4282.45
3	3G293	4	5.2	0.72	6.27239	0.389393	6	2.33636	1183	4732	493.736	2025.37
3	3G293	4	5.2	0.72	6.27239	0.389393	6	2.33636	3456	13824	169.008	5916.9
3	3G293	4	5.2	0.72	6.27239	0.389393	7	2.72575	4435	17740	153.65	6508.29
3	3G293	4	5.2	0.72	6.27239	0.389393	4	1.55757	2088	8352	186.491	5362.19
3	3G293	4	5.2	0.72	6.27239	0.389393	5	1.94697	1331	5324	365.696	2734.51
3	3G293	4	5.2	0.72	6.27239	0.389393	11	4.28333	4288	17152	249.728	4004.36
3	3G293	4	5.2	0.72	6.27239	0.389393	10	3.89393	4251	17004	229.001	4366.79
3	3G293	4	5.2	0.72	6.27239	0.389393	6	2.33636	1645	6580	355.07	2816.35
3	3G293	4	5.2	0.72	6.27239	0.389393	9	3.50454	4177	16708	209.752	4767.53
3	3G293	4	5.2	0.72	6.27239	0.389393	6	2.33636	1922	7688	303.897	3290.59
3	3G293	4	5.2	0.72	6.27239	0.389393	13	5.06211	3752	15008	337.294	2964.77
3	3G293	4	5.2	0.72	6.27239	0.389393	8	3.11515	4343	17372	179.32	5576.62
3	3G293	4	5.2	0.72	6.27239	0.389393	7	2.72575	4528	18112	150.494	6644.77
3	3G293	4	5.2	0.72	6.27239	0.389393	7	2.72575	3530	14120	193.042	5180.22
3	3G293	4	5.2	0.72	6.27239	0.389393	7	2.72575	4509	18036	151.128	6616.89
3	3G293	4	5.2	0.72	6.27239	0.389393	2	0.778787	2476	9904	78.6335	12717.2
3	3G293	4	5.2	0.72	6.27239	0.389393	7	2.72575	1238	4952	550.435	1816.75
3	3G293	4	5.2	0.72	6.27239	0.389393	7	2.72575	3327	13308	204.821	4882.32
3	3G293	4	5.2	0.72	6.27239	0.389393	9	3.50454	4509	18036	194.308	5146.47
3	3G293	4	5.2	0.72	6.27239	0.389393	6	2.33636	4657	18628	125.422	7973.09
3	3G293	4	5.2	0.72	6.27239	0.389393	6	2.33636	4602	18408	126.921	7878.92
3	3G293	4	5.2	0.72	6.27239	0.389393	12	4.67272	4232	16928	276.035	3622.73
3	3G293	4	5.2	0.72	6.27239	0.389393	6	2.33636	4269	17076	136.821	7308.81
3	3G293	4	5.2	0.72	6.27239	0.389393	7	2.72575	3345	13380	203.718	4908.73
3	3G293	4	5.2	0.72	6.27239	0.389393	12	4.67272	4583	18332	254.894	3923.2
3	3G293	4	5.2	0.72	6.27239	0.389393	10	3.89393	3992	15968	243.859	4100.74
3	3G293	4	5.2	0.72	6.27239	0.389393	7	2.72575	4195	16780	162.441	6156.1
3	3G293	4	5.2	0.72	6.27239	0.389393	8	3.11515	4657	18628	167.229	5979.81
3	3G296	4	5.2	0.72	6.27239	0.389393	4	1.55757	5655	22620	68.8582	14522.6
3	3G296	4	5.2	0.72	6.27239	0.389393	9	3.50454	3567	14268	245.622	4071.29
3	3G296	4	5.2	0.72	6.27239	0.389393	7	2.72575	2735	10940	249.155	4013.57
3	3G296	4	5.2	0.72	6.27239	0.389393	5	1.94697	1663	6652	292.689	3416.6
3	3G296	4	5.2	0.72	6.27239	0.389393	10	3.89393	5212	20848	186.777	5353.97
3	3G296	4	5.2	0.72	6.27239	0.389393	8	3.11515	4288	17152	181.62	5506
3	3G296	4	5.2	0.72	6.27239	0.389393	10	3.89393	4399	17596	221.297	4518.82
3	3G296	4	5.2	0.72	6.27239	0.389393	7	2.72575	4121	16484	165.358	6047.5
3	3G296	4	5.2	0.72	6.27239	0.389393	1	0.389393	1072	4288	90.81	11012
3	3G296	4	5.2	0.72	6.27239	0.389393	6	2.33636	1867	7468	312.849	3196.43
3	3G296	4	5.2	0.72	6.27239	0.389393	8	3.11515	2476	9904	314.534	3179.3
3	3G296	4	5.2	0.72	6.27239	0.389393	10	3.89393	4121	16484	236.225	4233.25
3	3G296	4	5.2	0.72	6.27239	0.389393	7	2.72575	2809	11236	242.591	4122.16
3	3G296	4	5.2	0.72	6.27239	0.389393	7	2.72575	2125	8500	320.677	3118.4
3	3G296	4	5.2	0.72	6.27239	0.389393	6	2.33636	4731	18924	123.46	8099.78
3	3G296	4	5.2	0.72	6.27239	0.389393	6	2.33636	2772	11088	210.711	4745.84
3	3G296	4	5.2	0.72	6.27239	0.389393	9	3.50454	5138	20552	170.521	5864.39
3	3G296	4	5.2	0.72	6.27239	0.389393	5	1.94697	3142	12568	154.915	6455.17
3	3G296	4	5.2	0.72	6.27239	0.389393	4	1.55757	3049	12196	127.712	7830.13
3	3G296	4	5.2	0.72	6.27239	0.389393	6	2.33636	2772	11088	210.711	4745.84
3	3G296	4	5.2	0.72	6.27239	0.389393	6	2.33636	2125	8500	274.866	3638.14
3	3G296	4	5.2	0.72	6.27239	0.389393	10	3.89393	3715	14860	262.041	3816.19
3	3G296	4	5.2	0.72	6.27239	0.389393	6	2.33636	1682	6728	347.259	2879.69
3	3G296	4	5.2	0.72	6.27239	0.389393	8	3.11515	2088	8352	372.982	2681.09
3	3G296	4	5.2	0.72	6.27239	0.389393	2	0.778787	1589	6356	122.528	8161.41
3	3G296	4	5.2	0.72	6.27239	0.389393	9	3.50454	3604	14416	243.101	4113.52
3	3G296	4	5.2	0.72	6.27239	0.389393	10	3.89393	3419	13676	284.728	3512.13
3	3G296	4	5.2	0.72	6.27239	0.389393	8	3.11515	3789	15156	205.539	4865.26
3	3G296	4	5.2	0.72	6.27239	0.389393	11	4.28333	4824	19296	221.98	4504.91
3	3G296	4	5.2	0.72	6.27239	0.389393	5	1.94697	1811	7244	268.77	3720.66
3	3G296	4	5.2	0.72	6.27239	0.389393	6	2.33636	3659	14636	159.631	6264.45
3	3G296	4	5.2	0.72	6.27239	0.389393	2	0.778787	1645	6580	118.357	8449.04
3	3G296	4	5.2	0.72	6.27239	0.389393	6	2.33636	3456	13824	169.008	5916.9
3	3G296	4	5.2	0.72	6.27239	0.389393	4	1.55757	2754	11016	141.392	7072.54
3	3G296	4	5.2	0.72	6.27239	0.389393	5	1.94697	3715	14860	131.021	7632.39
3	3G296	4	5.2	0.72	6.27239	0.389393	6	2.33636	2440	9760	239.381	4177.44
3	3G296	4	5.2	0.72	6.27239	0.389393	5	1.94697	3382	13528	143.921	6948.24
3	3G296	4	5.2	0.72	6.27239	0.389393	7	2.72575	4454	17816	152.995	6536.17
3	3G296	4	5.2	0.72	6.27239	0.389393	7	2.72575	4953	19812	137.581	7268.45
3	3G296	4	5.2	0.72	6.27239	0.389393	5	1.94697	3160	12640	154.032	6492.15
3	3G296	4	5.2	0.72	6.27239	0.389393	5	1.94697	4787	19148	101.68	9834.79
3	3G296	4	5.2	0.72	6.27239	0.389393	6	2.33636	5341	21364	109.36	9144.14
3	3G296	4	5.2	0.72	6.27239	0.389393	4	1.55757	5082	20328	76.6221	13051.1
3	3G296	4	5.2	0.72	6.27239	0.389393	9	3.50454	7245	28980	120.93	8269.27
3	3G296	4	5.2	0.72	6.27239	0.389393	5	1.94697	2495	9980	195.087	5125.92
3	3G296	4	5.2	0.72	6.27239	0.389393	10	3.89393	3437	13748	283.236	3530.62
3	3G296	4	5.2	0.72	6.27239	0.389393	7	2.72575	4214	16856	161.708	6183.98
3	3G296	4	5.2	0.72	6.27239	0.389393	5	1.94697	2994	11976	162.572	6151.11
3	3G296	4	5.2	0.72	6.27239	0.389393	8	3.11515	3992	15968	195.087	5125.92
3	3G296	4	5.2	0.72	6.27239	0.389393	8	3.11515	3715	14860	209.633	4770.24
3	3G296	4	5.2	0.72	6.27239	0.389393	10	3.89393	4177	16708	233.058	4290.78
3	3G296	4	5.2	0.72	6.27239	0.389393	5	1.94697	3955	15820	123.07	8125.46
3	3G296	4	5.2	0.72	6.27239	0.389393	7	2.72575	5119	20476	133.119	7512.05
3	3G296	4	5.2	0.72	6.27239	0.389393	7	2.72575	5008	20032	136.07	7349.16
3	3G296	4	5.2	0.72	6.27239	0.389393	6	2.33636	2643	10572	220.995	4524.99
3	3G296	4	5.2	0.72	6.27239	0.389393	7	2.72575	4158	16632	163.886	6101.8
3	3G2106	4	5.2	0.72	6.27239	0.389393	5	1.94697	6505	26020	74.8258	13364.4
3	3G2106	4	5.2	0.72	6.27239	0.389393	10	3.89393	5433	21732	179.18	5580.99
3	3G2106	4	5.2	0.72	6.27239	0.389393	3	1.16818	4288	17152	68.1075	14682.7
3	3G2106	4	5.2	0.72	6.27239	0.389393	6	2.33636	4103	16412	142.357	7024.6
3	3G2106	4	5.2	0.72	6.27239	0.389393	6	2.33636	3511	14044	166.36	6011.06
3	3G2106	4	5.2	0.72	6.27239	0.389393	3	1.16818	1626	6504	179.609	5567.64
3	3G2106	4	5.2	0.72	6.27239	0.389393	6	2.33636	5415	21660	107.865	9270.83
3	3G2106	4	5.2	0.72	6.27239	0.389393	4	1.55757	5748	22992	67.7441	14761.4
3	3G2106	4	5.2	0.72	6.27239	0.389393	8	3.11515	4916	19664	158.419	6312.38
3	3G2106	4	5.2	0.72	6.27239	0.389393	8	3.11515	3585	14340	217.235	4603.31
3	3G2106	4	5.2	0.72	6.27239	0.389393	4	1.55757	979	3916	397.746	2514.17
3	3G2106	4	5.2	0.72	6.27239	0.389393	5	1.94697	6173	24692	78.8501	12682.3
3	3G2106	4	5.2	0.72	6.27239	0.389393	13	5.06211	4084	16336	309.875	3227.11
3	3G2106	4	5.2	0.72	6.27239	0.389393	9	3.50454	5119	20476	171.154	5842.71
3	3G2106	4	5.2	0.72	6.27239	0.389393	4	1.55757	4306	17224	90.4304	11058.2
3	3G2106	4	5.2	0.72	6.27239	0.389393	9	3.50454	4990	19960	175.578	5695.47
3	3G2106	4	5.2	0.72	6.27239	0.389393	5	1.94697	2033	8132	239.42	4176.75
3	3G2106	4	5.2	0.72	6.27239	0.389393	8	3.11515	3770	15080	206.575	4840.86
3	3G2106	4	5.2	0.72	6.27239	0.389393	7	2.72575	3807	15228	178.996	5586.71
3	3G2106	4	5.2	0.72	6.27239	0.389393	9	3.50454	5396	21584	162.367	6158.87
3	3G2106	4	5.2	0.72	6.27239	0.389393	9	3.50454	4546	18184	192.727	5188.7
3	3G2106	4	5.2	0.72	6.27239	0.389393	9	3.50454	5748	22992	152.424	6560.63
3	3G2106	4	5.2	0.72	6.27239	0.389393	11	4.28333	5526	22104	193.781	5160.48
3	3G2106	4	5.2	0.72	6.27239	0.389393	4	1.55757	2975	11900	130.889	7640.09
3	3G2106	4	5.2	0.72	6.27239	0.389393	10	3.89393	5360	21440	181.62	5506
3	3G2106	4	5.2	0.72	6.27239	0.389393	8	3.11515	3086	12344	252.361	3962.57
3	3G2106	4	5.2	0.72	6.27239	0.389393	6	2.33636	2643	10572	220.995	4524.99
3	3G2106	4	5.2	0.72	6.27239	0.389393	5	1.94697	3992	15968	121.929	8201.48
3	3G2106	4	5.2	0.72	6.27239	0.389393	4	1.55757	6191	24764	62.8967	15899.1
3	3G2106	4	5.2	0.72	6.27239	0.389393	13	5.06211	5840	23360	216.7	4614.67
3	3G2106	4	5.2	0.72	6.27239	0.389393	8	3.11515	6820	27280	114.192	8757.21
3	3G2106	4	5.2	0.72	6.27239	0.389393	5	1.94697	5082	20328	95.7776	10440.9
3	3G2106	4	5.2	0.72	6.27239	0.389393	7	2.72575	2606	10424	261.488	3824.26
3	3G2106	4	5.2	0.72	6.27239	0.389393	8	3.11515	5711	22844	136.366	7333.2
3	3G2106	4	5.2	0.72	6.27239	0.389393	5	1.94697	4325	17300	112.541	8885.62
3	3G2106	4	5.2	0.72	6.27239	0.389393	7	2.72575	4565	18260	149.275	6699.07
3	3G2106	4	5.2	0.72	6.27239	0.389393	9	3.50454	2975	11900	294.499	3395.6
3	3G2106	4	5.2	0.72	6.27239	0.389393	4	1.55757	2366	9464	164.579	6076.12
3	3G2106	4	5.2	0.72	6.27239	0.389393	7	2.72575	6210	24840	109.732	9113.08
3	3G2106	4	5.2	0.72	6.27239	0.389393	11	4.28333	5563	22252	192.492	5195.03
3	3G2106	4	5.2	0.72	6.27239	0.389393	9	3.50454	7633	30532	114.783	8712.13
3	3G2106	4	5.2	0.72	6.27239	0.389393	9	3.50454	7891	31564	111.03	9006.6
3	3G2106	4	5.2	0.72	6.27239	0.389393	6	2.33636	2458	9832	237.628	4208.26
3	3G2106	4	5.2	0.72	6.27239	0.389393	5	1.94697	5138	20552	94.7337	10555.9
3	3G2106	4	5.2	0.72	6.27239	0.389393	2	0.778787	2532	10128	76.8944	13004.8
3	3G2106	4	5.2	0.72	6.27239	0.389393	8	3.11515	5544	22176	140.474	7118.77
3	3G2106	4	5.2	0.72	6.27239	0.389393	6	2.33636	5840	23360	100.015	9998.46
3	3G2106	4	5.2	0.72	6.27239	0.389393	9	3.50454	4066	16264	215.478	4640.84
3	3G2106	4	5.2	0.72	6.27239	0.389393	10	3.89393	3678	14712	264.677	3778.18
3	3G2106	4	5.2	0.72	6.27239	0.389393	6	2.33636	5803	23212	100.653	9935.11
3	3G2106	4	5.2	0.72	6.27239	0.389393	8	3.11515	7226	28904	107.776	9278.54
3	3G2106	4	5.2	0.72	6.27239	0.389393	5	1.94697	4916	19664	99.0117	10099.8
3	3G2106	4	5.2	0.72	6.27239	0.389393	5	1.94697	1885	7540	258.218	3872.69
3	3G2106	4	5.2	0.72	6.27239	0.389393	6	2.33636	3678	14712	158.806	6296.97
3	3G2111	4	5.2	0.72	6.27239	0.389393	8	3.11515	1922	7688	405.196	2467.94
3	3G2111	4	5.2	0.72	6.27239	0.389393	10	3.89393	3160	12640	308.064	3246.08
3	3G2111	4	5.2	0.72	6.27239	0.389393	9	3.50454	4805	19220	182.338	5484.31
3	3G2111	4	5.2	0.72	6.27239	0.389393	13	5.06211	5637	22548	224.504	4454.27
3	3G2111	4	5.2	0.72	6.27239	0.389393	11	4.28333	1867	7468	573.557	1743.5
3	3G2111	4	5.2	0.72	6.27239	0.389393	9	3.50454	6302	25208	139.025	7192.96
3	3G2111	4	5.2	0.72	6.27239	0.389393	6	2.33636	5988	23952	97.5434	10251.8
3	3G2111	4	5.2	0.72	6.27239	0.389393	7	2.72575	4103	16412	166.083	6021.09
3	3G2111	4	5.2	0.72	6.27239	0.389393	11	4.28333	5470	21880	195.764	5108.18
3	3G2111	4	5.2	0.72	6.27239	0.389393	8	3.11515	4140	16560	188.113	5315.96
3	3G2111	4	5.2	0.72	6.27239	0.389393	9	3.50454	3936	15744	222.595	4492.46
3	3G2111	4	5.2	0.72	6.27239	0.389393	8	3.11515	6136	24544	126.921	7878.92
3	3G2111	4	5.2	0.72	6.27239	0.389393	8	3.11515	4657	18628	167.229	5979.81
3	3G2111	4	5.2	0.72	6.27239	0.389393	7	2.72575	5489	21956	124.146	8055.02
3	3G2111	4	5.2	0.72	6.27239	0.389393	5	1.94697	3290	13160	147.946	6759.23
3	3G2111	4	5.2	0.72	6.27239	0.389393	6	2.33636	3474	13896	168.132	5947.71
3	3G2111	4	5.2	0.72	6.27239	0.389393	10	3.89393	5988	23952	162.572	6151.11
3	3G2111	4	5.2	0.72	6.27239	0.389393	11	4.28333	5895	23580	181.651	5505.07
3	3G2111	4	5.2	0.72	6.27239	0.389393	3	1.16818	3401	13604	85.8703	11645.5
[truncated: 2,549 more rows]

## Sheet: real time PCR
groups
1	normal
2	Tg26 (HIVAN)
3	Tg-G0
4	Tg-G2
5	Tg-G0 x Tg26
6	Tg-G2 x Tg26
	delta Ct (normalized to Tuba1a)
Group	APOL1	Nphs1	nef
1	0	0.32366	0
1	0	0.297232	0
1	0	0.412036	0
1	0	0.187027	0
1	0	0.15681	0
1	0	0.192309	0
2	0	0.353112	0.167094
2	0	0.381134	0.222919
2	0	0.266619	0.214808
2	0	0.297624	0.181591
2	0	0.132311	0.118792
2	0	0.15046	0.122616
2	0	0.168967	0.162491
2	0	0.198358	0.142786
3	0.110435	0.456114	0
3	0.0924427	0.316485	0
3	0.090025	0.2895	0
3	0.418189	0.204199	0
3	0.225639	0.179165	0
3	0.297473	0.188406	0
3	0.0892519	0.330128	0
5	0.0947968	0.371736	0.257772
5	0.0844265	0.334508	0.201649
5	0.0650252	0.17386	0.123259
5	0.214274	0.145175	0.117231
5	0.352615	0.172055	0.131609
5	0.198888	0.137615	0.117715
4	0.0896212	0.41272	0
4	0.0890791	0.372009	0
4	0.0844113	0.337074	0
4	0.259289	0.221801	0
4	0.225911	0.203535	0
6	0.0787753	0.222059	0.190628
6	0.0766037	0.217388	0.171595
6	0.0844561	0.295578	0.0587493
6	0.082806	0.248823	0.206336
6	0.168903	0.165242	0.121079
6	0.190724	0.179946	0.144876
6	0.2038	0.180634	0.152334
